# Supplementary material for: Meiotic divisions and round spermatid formation do not require centriole duplication in mice
Source: PLoS Genet. 2025 Apr 28;21(4):e1011698. doi: 10.1371/journal.pgen.1011698 (PMC12064039; doi:10.1371/journal.pgen.1011698)
Supplement: S1 Table — (XLSX) [file pgen.1011698.s001.xlsx]

## Sheet: Supplementary Table 1
Supplemental Table 1: Genotyping primers used in this study
	Genotyping Primers
Gene	Forward Primer (5"-.....-3')	Reverse Primer (5"-.....-3')
Sas4WT	GGGGAGCAGACTTCAACACT	GCTGACACCAAGTGGGAAAT
Sas4flox	TGCTTGCTTGTCTCTCCTGA	GCTGACACCAAGTGGGAAAT
Cre Transgene	CCATCTGCCACCAGCCAG	TCGCCATCTTCCAGCAGG
Cre Internal Control	ACTGGGATCTTCGAACTCTTTGGAC	GATGTTGGGGCACTGCTCATTCACC

## Sheet: Sheet1
	Male Strain Tested	Genotype of Progeny		Total # of Progeny	Cre Efficiency
		+/Flox	+/Del
	AurkbFlox/Del Spo11-Cre	1	91	92	0.99
