# Supplementary material for: Meiotic divisions and round spermatid formation do not require centriole duplication in mice
Source: PLoS Genet. 2025 Apr 28;21(4):e1011698. doi: 10.1371/journal.pgen.1011698 (PMC12064039; doi:10.1371/journal.pgen.1011698)
Supplement: S2 Table — (XLSX) [file pgen.1011698.s002.xlsx]

## Sheet: Supplemental Table 2
Supplemental Table 2: Antibodies used in this study
Primary Antibodies
Antibody	Host	Source	Cat. Number	IF Dilution
acetylated tubulin	Mouse	Millipore Sigma	T7451	1:1000
alpha-tubulin	Mouse	Sigma-Aldrich	T9026	1:1000
alpha-tubulin 4a	Goat	LS Bio	LS-C204216	1:100
CAMSAP1	Rabbit	Abclonal	A17839	1:100
CCDC13	Rabbit	Sigma Life Science	HPA047429	1:500
CDK5RAP2	Rabbit	Bethyl	IHC-00063	1:250
CEP192	Goat	Dr. Andrew Holland	NA	1:1000
CEP164	Rabbit	Millipore Sigma	ABE2621	1:1000
Centrin	Rabbit	Dr. Andrew Holland	NA	1:500
CETN3	Mouse	Abnova	H00001070-M01	1:200
delta-tubulin	Rabbit	Abcam	ab214216	1:300
gamma-H2AX	Mouse	Thermo Scientific	MA1-2022	1:500
GCP2	Rabbit	Genetex	GTX102281	1:200
KIF11 (Eg5)	Rabbit	Thomas Scientific	HPA010568	1:300
MLH1	Mouse	BD Biosciences	51-1327	1:100
NuMA	Rabbit	Abcam	ab109262	1:100
PCNT	Rabbit	Abcam	ab4448	1:200
PNA-AF488 conjugate	NA	Molecular Probes (Life Tech)	L21409	1:500
SYCP3	Mouse	Santa Cruz Biotech	sc-74569	01:50:00
SYCP3	Goat	Novus Biologicals	AF3750	1:100
TPX2	Rabbit	Abclonal	A18327	1:100
Secondary Antibodies
Antibody	Host	Source	Cat. Number	IF Dilution
Goat IgG (H+L) Alexa Fluor 488	Donkey	Invitrogen	A-11055	1:500
Goat IgG (H+L) Alexa Fluor 568	Donkey	Invitrogen	A-11057	1:500
Goat IgG (H+L) Alexa Fluor 633	Donkey	Invitrogen	A-21082	1:500
Rabbit IgG (H+L) Alexa Fluor 488	Donkey	Invitrogen	A-110018	1:500
Rabbit IgG (H+L) Alexa Fluor 568	Donkey	Invitrogen	A-11011	1:500
Rabbit IgG (H+L) Alexa Fluor 647	Donkey	Invitrogen	A-31573	1:500
Mouse IgG (H+L) Alexa Fluor 488	Donkey	Invitrogen	A-11001	1:500
Mouse IgG (H+L) Alexa Fluor 568	Donkey	Invitrogen	A-11031	1:500
Mouse IgG (H+L) Alexa Fluor 647	Donkey	Invitrogen	A-31571	1:500
Secondary Antibodies
Antibody	Host	Source	Cat. Number	IF Dilution
Mouse IgG (H+L), Alexa Fluor 488	Goat	Invitrogen	A-11001	1:500
Mouse IgG (H+L), Alexa Fluor 568	Goat	Invitrogen	A-11031	1:500
Rabbit IgG (H+L), Alexa Fluor 488	Goat	Invitrogen	A-11008	1:500
Rabbit IgG (H+L), Alexa Fluor 568	Goat	Invitrogen	A-11011	1:500
Human IgG (H+L), Alexa Fluor 633	Donkey	Invitrogen		1:500
Mouse IgG (H+L) Alexa Fluor 488	Donkey	Invitrogen		1:500
Mouse IgG (H+L) Alexa Fluor 568	Donkey	Invitrogen		1:500
Mouse IgG (H+L) Alexa Fluor 633	Donkey	Invitrogen		1:500
Rabbit IgG (H+L) Alexa Fluor 488	Donkey	Invitrogen		1:500
Rabbit IgG (H+L) Alexa Fluor 568	Donkey	Invitrogen		1:500
Rabbit IgG (H+L) Alexa Fluor 633	Donkey	Invitrogen		1:500
Goat IgG (H+L) Alexa Fluor 488	Donkey	Invitrogen	A-11055	1:500
Goat IgG (H+L) Alexa Fluor 568	Donkey	Invitrogen	A-11057	1:500
Goat IgG (H+L) Alexa Fluor 633	Donkey	Invitrogen	A-21082	1:500
