# Supplementary material for: Meiotic divisions and round spermatid formation do not require centriole duplication in mice
Source: PLoS Genet. 2025 Apr 28;21(4):e1011698. doi: 10.1371/journal.pgen.1011698 (PMC12064039; doi:10.1371/journal.pgen.1011698)
Supplement: S1 Data — (XLSX) [file pgen.1011698.s003.xlsx]

## Sheet: Figure 1C
Figure 1C
Testis to BW ratio (all weights are in g)
Control
Age (dpp)	12	21	24	25	27	28	34	64
	0.00094	0.00185	0.00235	0.00211	0.00219	0.00290064	0.00252	0.0039
	0.00077		0.00216	0.00277311	0.00265	0.00302075	0.00239	0.00355
	0.00111		0.00239	0.0022941	0.00254947		0.00247	0.00321
	0.001		0.00241				0.00294	0.00372
			0.00286				0.00214
							0.00246
Sas4 cKO
Age (dpp)	12	21	24	25	27	28	34	64
	0.00119	0.00228	0.00262	0.00253	0.00247	0.00260003	0.00268	0.00397
	0.00123	0.00257	0.0025	0.00300201	0.00253	0.00291558	0.00287	0.00356
	0.00117	0.00242	0.00243	0.00289447	2.47391	0.00273674	0.00263	0.00394
			0.00272			0.00213345	0.003	0.00407

## Sheet: Figure 1E
Figure 1E
Control					Sas4 cKO
Tubule #	Outer Diameter (µm)	Inner Diameter (µm)	Ratio of Inner and Outer Diameter		Tubule #	Outer Diameter (µm)	Inner Diameter (µm)	Ratio of Inner and Outer Diameter
1	337.205	116.125	0.344376		1	396.125	145.598	0.367557
2	329.133	122.174	0.371201		2	379.496	159.25	0.419635
3	340.216	119.701	0.351838		3	393.905	135.86	0.344905
4	345.898	85.2992	0.246602		4	424.633	147.909	0.348323
5	446.595	191.311	0.428376		5	404.178	160.371	0.396784
6	317.182	109.235	0.344392		6	389.602	147.307	0.378095
7	356.367	144.989	0.406852		7	398.186	136.928	0.34388
8	349.833	120.178	0.343529		8	439.777	176.356	0.401013
9	301.909	89.5758	0.296698		9	387.33	124.492	0.321412
10	282.78	101.886	0.360302		10	422.523	160.761	0.38048
11	309.072	111.379	0.360365		11	424.371	148.909	0.350893
12	326.087	136.216	0.417729		12	483.004	224.106	0.463984
13	331.879	96.6856	0.291328		13	441.136	198.572	0.450137
14	318.326	71.1591	0.223542		14	423.625	155.576	0.367249
15	309.182	85.3295	0.275985		15	499.379	295.174	0.591083
16	309.629	129.902	0.41954		16	416.807	175.905	0.422031
17	312.867	149.591	0.478129		17	430.61	166.102	0.385737
18	289.561	66.4545	0.229501		18	428.053	195.682	0.457144
19	291.22	93.4091	0.320751		19	470.201	241.25	0.513079
20	302.572	107.777	0.356201		20	465.076	194.716	0.418676
21	293.67	79.4659	0.270596		21	464.083	235.902	0.508317
22	265.61	101.53	0.382254		22	457.572	242.462	0.529888
23	337.17	144.197	0.427668		23	405.686	180.845	0.445775
24	361.295	122.973	0.340368		24	444.97	176.045	0.395635
25	374.064	160.193	0.42825		25	449.008	237.451	0.528835
26	339.58	153.462	0.451918		26	471.97	199.216	0.422095
27	299.337	103.371	0.345334		27	440.909	206.455	0.468247
28	325.519	97.1364	0.298405		28	394.473	88.6553	0.224743
29	301.371	127.212	0.422111		29	448.402	168.341	0.375424
30	302.723	114.92	0.379622		30	427.561	177.489	0.415119
31	366.966	110.875	0.30214		31	430.712	167.098	0.387959
32	322.595	83.7273	0.259543		32	445.947	172.186	0.386112
33	330.098	122.451	0.370952		33	468.917	201.023	0.428696
34	342.606	123.121	0.359367		34	393.561	123.894	0.314803
35	339.867	124.061	0.365026		35	382.879	145.42	0.379808
36	442.352	192.144	0.434369		36	399.295	147.477	0.369344
37	334.152	97.9773	0.293212		37	386.428	164.28	0.425125
38	336.246	132.534	0.394158		38	411.398	181.061	0.440111
39	334.985	135.155	0.403467		39	405.955	185.867	0.457853
40	318.614	83.9962	0.26363		40	464.765	217.678	0.468361
41	340.371	156.223	0.45898		41	423.572	164.485	0.388328
42	332.167	92.7348	0.279182		42	464.341	246.261	0.530346
43	309.489	94.7992	0.306309		43	427.966	168.027	0.392617
44	357.693	147.598	0.41264		44	430.076	212.356	0.493764
45	321.939	111.337	0.345833		45	493.235	289.53	0.587003
46	249.133	60.7879	0.243998		46	440.216	200.061	0.45446
47	349.61	118.905	0.340109		47	413.686	143.121	0.345966
48	384.239	116.587	0.303424		48	399.33	177.443	0.444353
49	284.909	116.534	0.409022		49	451.886	164.67	0.364407
50	303.538	104.553	0.344448		50	461.833	204.936	0.443744
51	284.371	77	0.270773		51	410.193	164.379	0.400735
52	294.905	91.9167	0.311682		52	387.523	164.636	0.424843
53	284.03	110.083	0.387576		53	461.042	195.121	0.423218
54	306.485	96.178	0.31381		54	425.886	167.25	0.39271
55	323.106	107.371	0.332309		55	410.932	185.996	0.452621
56	262.614	105.011	0.39987		56	475.436	202.561	0.426053
57	355.292	118.758	0.334254		57	407.095	159.769	0.392461
58	338.076	141.462	0.418433		58	448.371	187.311	0.417758
59	355.462	120.973	0.340327		59	452.311	173.614	0.383837
60	318.856	141.648	0.444237		60	453.125	179.265	0.39562
61	304.621	81.8068	0.268553		61	429.811	193.371	0.449899
62	365.458	155.678	0.42598		62	456.269	192.186	0.421211
63	330.67	91.9697	0.278131		63	385.659	148.943	0.386204
64	308.034	121.735	0.395199		64	467.86	242.409	0.518123
65	348.795	139.125	0.398873		65	426.098	175.598	0.412108
66	336.405	129.167	0.383961		66	461.148	220.754	0.478705
67	325.663	118.008	0.362361		67	383.557	171.667	0.447565
68	455.038	192.693	0.423466		68	381.417	165.015	0.432637
69	331.235	109.947	0.331931		69	408.409	190.614	0.466722
70	332.178	83.0455	0.250003		70	407.962	138.587	0.339706
71	265.436	104.89	0.395162		71	421.788	179.193	0.424842
72	324.163	110.045	0.339476		72	460.443	252.432	0.548237
73	334.981	110.943	0.331192		73	393.216	145.121	0.369062
74	339.326	127.379	0.375388		74	430.03	207.197	0.481819
75	341.144	155.939	0.457107		75	499.958	285.576	0.571199
76	332.682	78.3333	0.23546		76	443.254	169.977	0.383476
77	345.78	150.125	0.434163		77	434.576	167.924	0.38641
78	331.242	97.447	0.294186		78	477.027	222.015	0.465415
79	351.095	103.818	0.295699		79	462.989	228.102	0.492674
80	279.799	88.8371	0.317503		80	403.845	185.606	0.459598
81	323.398	99.2386	0.306863		81	426.86	161.648	0.37869
82	334.61	116.019	0.346729		82	453.905	227.03	0.500171
83	302.629	93.7955	0.309936		83	404.977	165.784	0.409366
84	322.432	92.8598	0.287998		84	430.977	167.292	0.388168
85	289.951	111.86	0.385789		85	474.545	224.083	0.472206
86	298.841	97.1818	0.325196		86	463.303	232.879	0.502649
87	282.375	75.303	0.266677		87	445.307	190.117	0.426936
88	294.761	96.7462	0.328219		88	475.689	196.886	0.413897
89	337.223	145.606	0.431779		89	458.659	183.727	0.400575
90	381.201	157.902	0.414221		90	429.686	187.712	0.436859
91	312.121	142.746	0.457342		91	423.413	159.205	0.376003
92	337.337	147.568	0.43745		92	473.178	187.958	0.397225
93	264.655	106.973	0.404199		93	465.663	204.178	0.438467
94	335.765	106.068	0.3159		94	445.345	208.061	0.46719
95	374.489	113.595	0.303333		95	477.284	186.144	0.390007
96	352.633	146.076	0.414244		96	452.125	236.716	0.523563
97	300.754	108.515	0.360811		97	457.288	186.636	0.408138
98	350.22	147.117	0.420072		98	377.773	126.511	0.334887
99	350.053	135.087	0.385905		99	456.239	176.292	0.386402
100	313.432	129.617	0.413543		100	427.178	186.807	0.437304

## Sheet: Figure 1G
Figure 1G
Sperm counts (# of sperm/ mL)
Mouse #	Control	Plk4 cKO
1	255000	4500
2	270000	1500
3	242500	1750

## Sheet: Figure 2C
Figure 2C
	Number of MLH1 foci per cell
Cell number	Control	Sas4 cKO
1	23	22
2	24	25
3	22	24
4	22	23
5	23	22
6	25	27
7	24	23
8	26	24
9	21	26
10	23	22
11	24	24
12	25	24
13	24	23
14	23	26
15	22	25
16	25	23
17	24	25
18	23	25
19	22	26
20	26	21
21	21	23
22	26	25
23	23	26
24	24	22
25	23	24
26	26	23
27	22	22
28	23	26
29	25	22
30	24	23
31	23	22
32	23	24
33	26	23
34		25

## Sheet: Figure 3B
Figure 3B
Leptonema						Zygonema
	Control			Sas4 cKO		Control			Sas4 cKO
Spermatocyte #	2 centrioles	4 centrioles	Spermatocyte #	2 centrioles	4 centrioles	Spermatocyte #	2 centrioles	4 centrioles	Spermatocyte #	2 centrioles	4 centrioles
1	0	1	1	1	0	1	0	1	1	0	1
2	0	1	2	1	0	2	0	1	2	0	1
3	0	1	3	1	0	3	0	1	3	0	1
4	0	1	4	1	0	4	0	1	4	0	1
5	0	1	5	1	0	5	0	1	5	0	1
6	0	1	6	1	0	6	0	1	6	0	1
7	0	1	7	0	1	7	1	0	7	0	1
8	0	1	8	0	1	8	1	0	8	0	1
9	0	1	9	0	1	9	1	0	9	0	1
10	0	1	10	0	1	10	0	1	10	0	1
11	0	1	11	0	1	11	0	1	11	0	1
12	0	1	12	0	1	12	0	1	12	1	0
13	0	1	13	0	1	13	0	1	13	1	0
14	0	1	14	1	0	14	0	1	14	1	0
15	0	1	15	1	0	15	0	1	15	1	0
16	0	1	16	1	0	16	0	1	16	1	0
17	0	1	17	1	0	17	0	1	17	1	0
18	0	1	18	1	0	18	0	1	18	1	0
19	0	1	19	1	0	19	0	1	19	1	0
20	0	1	20	1	0	20	0	1	20	1	0
21	1	0	21	1	0	21	0	1	21	1	0
22	1	0	22	1	0	22	0	1	22	1	0
23	1	0	23	1	0	23	0	1	23	1	0
24	1	0	24	1	0	24	0	1	24	1	0
25	1	0	25	1	0	25	0	1	25	1	0
26	1	0	26	1	0	26	0	1	26	1	0
27	1	0	27	1	0	27	0	1	27	1	0
28	1	0	28	1	0	28	0	1	28	1	0
29	1	0	29	1	0	29	0	1	29	1	0
30	1	0	30	1	0	30	0	1	30	1	0
31	1	0	31	1	0	31	0	1	31	1	0
32	1	0	32	1	0	32	0	1	32	1	0
33	1	0	33	1	0	33	0	1	33	1	0
34	1	0	34	1	0	34	0	1	34	1	0
35	1	0	35	1	0	35	0	1	35	1	0
36	1	0	36	0	1	36	0	1	36	1	0
37	1	0	37	1	0	37	0	1	37	1	0
38	1	0	38	1	0	38	0	1	38	1	0
39	1	0	39	1	0	39	0	1	39	0	1
40	1	0	40	1	0	40	0	1	40	0	1
41	1	0	41	1	0	41	0	1	41	0	1
42	1	0	42	1	0	42	0	1	42	1	0
43	1	0	43	1	0	43	0	1	43	1	0
44	1	0	44	1	0	44	0	1	44	1	0
45	1	0	45	1	0	45	0	1	45	1	0
46	1	0	46	1	0	46	0	1	46	1	0
47	1	0	47	1	0	47	0	1	47	1	0
48	1	0	48	1	0	48	0	1	48	1	0
49	1	0	49	1	0	49	0	1	49	1	0
50	1	0	50	1	0	50	0	1	50	1	0
51	1	0	51	1	0	51	0	1	51	1	0
52	1	0	52	1	0	52	0	1	52	1	0
53	1	0	53	1	0	53	0	1	53	1	0
54	1	0	54	1	0	54	0	1	54	1	0
55	1	0	55	1	0	55	0	1	55	1	0
56	1	0	56	1	0	56	0	1	56	1	0
57	1	0	57	1	0	57	0	1	57	1	0
58	1	0	58	1	0	58	0	1	58	1	0
59	1	0	59	1	0	59	0	1	59	0	1
60	1	0	60	1	0	60	0	1	60	0	1
61	1	0	61	1	0	61	0	1	61	0	1
62	1	0	62	1	0	62	0	1	62	0	1
63	1	0	63	1	0	63	0	1	63	1	0
64	1	0	64	1	0	64	0	1	64	1	0
65	1	0	65	1	0	65	0	1	65	1	0
66	1	0	66	1	0	66	0	1	66	1	0
67	1	0	67	1	0	67	0	1	67	1	0
68	1	0	68	1	0	68	0	1	68	1	0
69	1	0	69	1	0	69	0	1	69	1	0
70	1	0	70	1	0	70	0	1	70	1	0
71	1	0	71	1	0	71	0	1	71	1	0
72	1	0	72	1	0	72	0	1	72	0	1
73	1	0	73	1	0	73	0	1	73	0	1
74	1	0	74	0	1	74	0	1	74	0	1
75	0	1	75	0	1	75	1	0	75	0	1
76	0	1	76	0	1	76	1	0	76	0	1
77	1	0	77	0	1	77	0	1	77	0	1
78	1	0	78	1	0	78	0	1	78	1	0
79	1	0	79	1	0	79	0	1	79	1	0
80	1	0	80	1	0	80	0	1	80	1	0
81	1	0	81	1	0	81	0	1	81	1	0
82	1	0	82	1	0	82	0	1	82	1	0
83	0	1	83	1	0	83	0	1	83	1	0
84	0	1	84	1	0	84	0	1	84	1	0
85	0	1	85	1	0	85	0	1	85	1	0
86	0	1	86	1	0	86	0	1	86	1	0
87	0	1	87	1	0	87	0	1	87	1	0
88	0	1	88	1	0	88	0	1	88	1	0
89	0	1	89	1	0	89	0	1	89	1	0
90	0	1	90	1	0	90	0	1	90	0	1
91	0	1	91	1	0	91	0	1	91	0	1
92	0	1	92	1	0	92	0	1	92	0	1
93	0	1	93	1	0	93	0	1	93	0	1
94	1	0	94	1	0	94	0	1	94	0	1
95	1	0	95	1	0	95	0	1	95	1	0
96	1	0	96	1	0	96	0	1	96	1	0
97	1	0	97	1	0	97	0	1	97	1	0
98	1	0	98	0	1	98	0	1	98	1	0
99	1	0	99	0	1	99	0	1	99	1	0
100	1	0	100	0	1	100	1	0	100	1	0
101	1	0	101	0	1	101	0	1	101	0	1
102	1	0	102	0	1	102	0	1	102	0	1
103	1	0	103	1	0	103	0	1	103	0	1
104	1	0	104	1	0	104	0	1	104	0	1
105	1	0	105	1	0	105	0	1	105	0	1
106	1	0	106	1	0	106	0	1	106	0	1
107	1	0	107	1	0	107	0	1	107	0	1
108	1	0	108	1	0	108	0	1	108	0	1
109	1	0	109	1	0	109	0	1	109	0	1
110	1	0	110	1	0	110	0	1	110	0	1
111	1	0	111	0	1	111	0	1	111	0	1
112	1	0	112	0	1	112	0	1	112	0	1
113	1	0	113	0	1	113	0	1	113	0	1
114	1	0	114	0	1	114	0	1	114	0	1
115	1	0	115	0	1	115	0	1	115	1	0
116	1	0	116	0	1	116	0	1	116	1	0
117	1	0	117	0	1	117	0	1	117	1	0
118	1	0	118	1	0	118	0	1	118	1	0
119	1	0	119	1	0	119	0	1	119	1	0
120	1	0	120	1	0	120	0	1	120	1	0
121	1	0	121	1	0	121	0	1	121	1	0
			122	1	0	122	0	1	122	1	0
			123	1	0				123	1	0
			124	1	0				124	1	0
			125	1	0				125	1	0
			126	1	0				126	1	0
			127	1	0				127	1	0
			128	1	0				128	1	0
			129	1	0				129	1	0
			130	1	0				130	1	0
			131	1	0				131	1	0
			132	1	0				132	1	0
			133	1	0				133	1	0
			134	1	0				134	1	0
			135	1	0				135	1	0
			136	1	0				136	1	0
			137	1	0				137	1	0
			138	1	0				138	1	0
									139	1	0
									140	1	0
									141	1	0
									142	1	0
									143	1	0
									144	1	0
									145	1	0
									146	1	0
									147	1	0
									148	1	0
									149	1	0
									150	1	0
									151	1	0
									152	1	0
									153	1	0
									154	1	0
									155	1	0

## Sheet: Figure 3D
Figure 3D
Number of centrioles at metaphase I															Number of centrioles at metaphase II
Control spermatocytes							Sas4 cKO spermatocytes								Control spermatocytes							Sas4 cKO spermatocytes
Cell #	1 centrioles	2 centrioles	3 centrioles	4 centrioles	5 centriole		Cell #	1 centrioles	2 centrioles	3 centrioles	4 centrioles	5 centriole			Cell #	1 centrioles	2 centrioles	3 centrioles	4 centrioles	5 centriole		Cell #	1 centrioles	2 centrioles	3 centrioles	4 centrioles	5 centriole
1	0	1	0	0	0		1	1	0	0	0	0			1	0	1	0	0	0		1	0	0	0	1	0
2	0	1	0	0	0		2	0	0	1	0	0			2	0	1	0	0	0		2	0	0	0	1	0
3	0	0	1	0	0		3	0	0	1	0	0			3	0	1	0	0	0		3	0	0	0	1	0
4	0	0	1	0	0		4	0	0	1	0	0			4	0	1	0	0	0		4	0	0	1	0	0
5	0	0	0	0	1		5	0	0	0	1	0			5	0	1	0	0	0		5	0	0	1	0	0
6	0	0	0	0	1		6	0	0	0	1	0			6	0	0	1	0	0		6	0	1	0	0	0
7	0	0	0	0	1		7	0	0	0	1	0			7	0	0	0	1	0		7	0	1	0	0	0
8	0	0	0	0	1		8	0	0	0	1	0			8	0	0	0	1	0		8	0	1	0	0	0
9	0	0	0	0	1		9	0	0	0	1	0			9	0	0	0	1	0		9	0	1	0	0	0
10	0	0	0	0	1		10	0	0	0	1	0			10	0	0	0	1	0		10	0	1	0	0	0
11	0	0	0	0	1		11	0	0	0	1	0			11	0	0	0	1	0		11	0	1	0	0	0
12	0	0	0	0	1		12	0	0	0	1	0			12	0	0	0	1	0		12	0	1	0	0	0
13	0	0	0	0	1		13	0	0	0	1	0			13	0	0	0	1	0		13	0	1	0	0	0
14	0	0	0	0	1		14	0	0	0	1	0			14	0	0	0	1	0		14	0	1	0	0	0
15	0	0	0	0	1		15	0	0	0	1	0			15	0	0	0	1	0		15	0	1	0	0	0
16	0	0	0	0	1		16	0	0	0	1	0			16	0	0	0	1	0		16	0	1	0	0	0
17	0	0	0	1	0		17	0	0	0	1	0			17	0	0	0	1	0		17	0	1	0	0	0
18	0	0	0	1	0		18	0	0	0	1	0			18	0	0	0	1	0		18	0	1	0	0	0
19	0	0	0	1	0		19	0	0	0	1	0			19	0	0	0	1	0		19	0	1	0	0	0
20	0	0	0	1	0		20	0	0	0	1	0			20	0	0	0	1	0		20	0	1	0	0	0
21	0	0	0	1	0		21	0	0	0	1	0			21	0	0	0	1	0		21	0	1	0	0	0
22	0	0	0	1	0		22	0	0	0	1	0			22	0	0	0	1	0		22	0	1	0	0	0
23	0	0	0	1	0		23	0	0	0	1	0			23	0	0	0	1	0		23	0	1	0	0	0
24	0	0	0	1	0		24	0	0	0	1	0			24	0	0	0	1	0		24	0	1	0	0	0
25	0	0	0	1	0		25	0	0	0	1	0			25	0	0	0	1	0		25	0	1	0	0	0
26	0	0	0	1	0		26	0	0	0	1	0			26	0	0	0	1	0		26	0	1	0	0	0
27	0	0	0	1	0		27	0	0	0	1	0			27	0	0	0	1	0		27	0	1	0	0	0
28	0	0	0	1	0		28	0	0	0	1	0			28	0	0	0	1	0		28	0	1	0	0	0
29	0	0	0	1	0		29	0	0	0	1	0			29	0	0	0	1	0		29	0	1	0	0	0
30	0	0	0	1	0		30	0	0	0	1	0			30	0	0	0	1	0		30	0	1	0	0	0
31	0	0	0	1	0		31	0	0	0	1	0			31	0	0	0	1	0		31	0	1	0	0	0
32	0	0	0	1	0		32	0	0	0	1	0			32	0	0	0	1	0		32	0	1	0	0	0
33	0	0	0	1	0		33	0	0	0	1	0			33	0	0	0	1	0		33	0	1	0	0	0
34	0	0	0	1	0		34	0	0	0	1	0			34	0	0	0	1	0		34	0	1	0	0	0
35	0	0	0	1	0		35	0	0	0	1	0			35	0	0	0	1	0		35	0	1	0	0	0
36	0	0	0	1	0		36	0	0	0	1	0			36	0	0	0	1	0		36	0	1	0	0	0
37	0	0	0	1	0		37	0	0	0	1	0			37	0	0	0	1	0		37	0	1	0	0	0
38	0	0	0	1	0		38	0	0	1	0	0			38	0	0	0	1	0		38	0	1	0	0	0
39	0	0	0	1	0		39	0	0	1	0	0			39	0	0	0	1	0		39	1	0	0	0	0
40	0	0	0	1	0		40	0	0	1	0	0			40	0	0	0	1	0		40	1	0	0	0	0
41	0	0	0	1	0		41	0	0	1	0	0			41	0	0	0	1	0		41	1	0	0	0	0
42	0	0	0	1	0		42	0	0	1	0	0			42	0	0	0	1	0		42	1	0	0	0	0
43	0	0	0	1	0		43	0	0	1	0	0			43	0	0	0	1	0		43	1	0	0	0	0
44	0	0	0	1	0		44	0	0	1	0	0			44	0	0	0	1	0		44	1	0	0	0	0
45	0	0	0	1	0		45	0	0	1	0	0			45	0	0	0	1	0		45	1	0	0	0	0
46	0	0	0	1	0		46	0	0	1	0	0			46	0	0	0	1	0		46	1	0	0	0	0
47	0	0	0	1	0		47	0	0	1	0	0			47	0	0	0	1	0		47	1	0	0	0	0
48	0	0	0	1	0		48	0	0	1	0	0			48	0	0	0	1	0		48	1	0	0	0	0
49	0	0	0	1	0		49	0	0	1	0	0			49	0	0	0	1	0		49	1	0	0	0	0
50	0	0	0	1	0		50	0	0	1	0	0			50	0	0	0	1	0		50	1	0	0	0	0
51	0	0	0	1	0		51	0	0	1	0	0			51	0	0	0	1	0		51	1	0	0	0	0
52	0	0	0	1	0		52	0	0	1	0	0			52	0	0	0	1	0		52	1	0	0	0	0
53	0	0	0	1	0		53	0	0	1	0	0			53	0	0	0	1	0		53	1	0	0	0	0
54	0	0	0	1	0		54	0	0	1	0	0			54	0	0	0	1	0		54	1	0	0	0	0
55	0	0	0	1	0		55	0	0	1	0	0			55	0	0	0	1	0		55	1	0	0	0	0
56	0	0	0	1	0		56	0	0	1	0	0			56	0	0	0	1	0		56	1	0	0	0	0
57	0	0	0	1	0		57	0	0	1	0	0			57	0	0	0	1	0		57	1	0	0	0	0
58	0	0	0	1	0		58	0	0	1	0	0			58	0	0	0	1	0		58	1	0	0	0	0
59	0	0	0	1	0		59	0	0	1	0	0			59	0	0	0	1	0		59	1	0	0	0	0
60	0	0	0	1	0		60	0	0	1	0	0			60	0	0	0	1	0		60	1	0	0	0	0
61	0	0	0	1	0		61	0	0	1	0	0			61	0	0	0	1	0		61	1	0	0	0	0
62	0	0	0	1	0		62	0	0	1	0	0			62	0	0	0	1	0		62	1	0	0	0	0
63	0	0	0	1	0		63	0	0	1	0	0			63	0	0	0	1	0		63	1	0	0	0	0
64	0	0	0	1	0		64	0	0	1	0	0			64	0	0	0	1	0		64	1	0	0	0	0
65	0	0	0	1	0		65	0	0	1	0	0			65	0	0	0	1	0		65	1	0	0	0	0
66	0	0	0	1	0		66	0	0	1	0	0			66	0	0	0	1	0		66	1	0	0	0	0
67	0	0	0	1	0		67	0	0	1	0	0			67	0	0	0	1	0		67	1	0	0	0	0
68	0	0	0	1	0		68	0	0	1	0	0			68	0	0	0	1	0		68	1	0	0	0	0
69	0	0	0	1	0		69	0	0	1	0	0			69	0	0	0	1	0		69	1	0	0	0	0
70	0	0	0	1	0		70	0	0	1	0	0			70	0	0	0	1	0		70	1	0	0	0	0
71	0	0	0	1	0		71	0	0	1	0	0			71	0	0	0	1	0		71	1	0	0	0	0
72	0	0	0	1	0		72	0	0	1	0	0			72	0	0	0	1	0		72	1	0	0	0	0
73	0	0	0	1	0		73	0	0	1	0	0			73	0	0	0	1	0		73	1	0	0	0	0
74	0	0	0	1	0		74	0	0	1	0	0			74	0	0	0	1	0		74	1	0	0	0	0
75	0	0	0	1	0		75	0	0	1	0	0			75	0	0	0	1	0		75	1	0	0	0	0
76	0	0	0	1	0		76	0	0	1	0	0			76	0	0	0	1	0		76	1	0	0	0	0
77	0	0	0	1	0		77	0	0	1	0	0			77	0	0	0	1	0		77	1	0	0	0	0
78	0	0	0	1	0		78	0	0	1	0	0			78	0	0	0	1	0		78	1	0	0	0	0
79	0	0	0	1	0		79	0	0	1	0	0			79	0	0	0	1	0		79	1	0	0	0	0
80	0	0	0	1	0		80	0	0	1	0	0			80	0	0	0	1	0		80	1	0	0	0	0
81	0	0	0	1	0		81	0	0	1	0	0			81	0	0	0	1	0		81	1	0	0	0	0
82	0	0	0	1	0		82	0	0	1	0	0			82	0	0	0	1	0		82	1	0	0	0	0
83	0	0	0	1	0		83	0	0	1	0	0			83	0	0	0	1	0		83	1	0	0	0	0
84	0	0	0	1	0		84	0	0	1	0	0			84	0	0	0	1	0		84	1	0	0	0	0
85	0	0	0	1	0		85	0	0	1	0	0			85	0	0	0	1	0		85	1	0	0	0	0
86	0	0	0	1	0		86	0	0	1	0	0			86	0	0	0	1	0		86	1	0	0	0	0
87	0	0	0	1	0		87	0	0	1	0	0			87	0	0	0	1	0		87	1	0	0	0	0
88	0	0	0	1	0		88	0	0	1	0	0			88	0	0	0	1	0		88	1	0	0	0	0
89	0	0	0	1	0		89	0	0	1	0	0			89	0	0	0	1	0		89	1	0	0	0	0
90	0	0	0	1	0		90	0	0	1	0	0			90	0	0	0	1	0		90	1	0	0	0	0
91	0	0	0	1	0		91	0	0	1	0	0			91	0	0	0	1	0		91	1	0	0	0	0
92	0	0	0	1	0		92	0	0	1	0	0			92	0	0	0	1	0		92	1	0	0	0	0
93	0	0	0	1	0		93	0	0	1	0	0			93	0	0	0	1	0		93	1	0	0	0	0
94	0	0	0	1	0		94	0	0	1	0	0			94	0	0	0	1	0		94	1	0	0	0	0
95	0	0	0	1	0		95	0	0	1	0	0			95	0	0	0	1	0		95	1	0	0	0	0
96	0	0	0	1	0		96	0	0	1	0	0			96	0	0	0	1	0		96	1	0	0	0	0
97	0	0	0	1	0		97	0	0	1	0	0			97	0	0	0	1	0		97	1	0	0	0	0
98	0	0	0	1	0		98	0	0	1	0	0			98	0	0	0	1	0		98	1	0	0	0	0
99	0	0	0	1	0		99	0	0	1	0	0			99	0	0	0	1	0		99	1	0	0	0	0
100	0	0	0	1	0		100	0	0	1	0	0			100	0	0	0	1	0		100	1	0	0	0	0
101	0	0	0	1	0		101	0	0	1	0	0			101	0	0	0	1	0		101	1	0	0	0	0
102	0	0	0	1	0		102	0	0	1	0	0										102	1	0	0	0	0
103	0	0	0	1	0		103	0	0	1	0	0										103	1	0	0	0	0
104	0	0	0	1	0		104	0	0	1	0	0										104	1	0	0	0	0
105	0	0	0	1	0		105	0	0	1	0	0										105	1	0	0	0	0
106	0	0	0	1	0		106	0	0	1	0	0										106	1	0	0	0	0
107	0	0	0	1	0		107	0	0	1	0	0										107	1	0	0	0	0
108	0	0	0	1	0		108	0	0	1	0	0
109	0	0	0	1	0		109	0	0	1	0	0
110	0	0	0	1	0		110	0	0	1	0	0
111	0	0	0	1	0		111	0	0	1	0	0
112	0	0	0	1	0		112	0	0	1	0	0
113	0	0	0	1	0		113	0	0	1	0	0
114	0	0	0	1	0		114	0	0	1	0	0
115	0	0	0	1	0		115	0	0	1	0	0
116	0	0	0	1	0		116	0	0	1	0	0
117	0	0	0	1	0		117	0	0	1	0	0
118	0	0	0	1	0		118	0	0	1	0	0
119	0	0	0	1	0		119	0	0	1	0	0
120	0	0	0	1	0		120	0	0	1	0	0
121	0	0	0	1	0		121	0	0	1	0	0
122	0	0	0	1	0		122	0	0	1	0	0
123	0	0	0	1	0		123	0	0	1	0	0
124	0	0	0	1	0		124	0	0	1	0	0
125	0	0	0	1	0
126	0	0	0	1	0
127	0	0	0	1	0
128	0	0	0	1	0
129	0	0	0	1	0
130	0	0	0	1	0
131	0	0	0	1	0
132	0	0	0	1	0
133	0	0	0	1	0
134	0	0	0	1	0
135	0	0	0	1	0
136	0	0	0	1	0
137	0	0	0	1	0
138	0	0	0	1	0
139	0	0	0	1	0
140	0	0	0	1	0
141	0	0	0	1	0
142	0	0	0	1	0
143	0	0	0	1	0
144	0	0	0	1	0
145	0	0	0	1	0
146	0	0	0	1	0
147	0	0	0	1	0
148	0	0	0	1	0
149	0	0	0	1	0
150	0	0	0	1	0
151	0	0	0	1	0
152	0	0	0	1	0
153	0	0	0	1	0
154	0	0	0	1	0
155	0	0	0	1	0
156	0	0	0	1	0
157	0	0	0	1	0
158	0	0	0	1	0
159	0	0	0	1	0
160	0	0	0	1	0
161	0	0	0	1	0
162	0	0	0	1	0
163	0	0	0	1	0
164	0	0	0	1	0
165	0	0	0	1	0
166	0	0	0	1	0
167	0	0	0	1	0
168	0	0	0	1	0
169	0	0	0	1	0
170	0	0	0	1	0
171	0	0	0	1	0
172	0	0	0	1	0
173	0	0	0	1	0
174	0	0	0	1	0
175	0	0	0	1	0
176	0	0	0	1	0
177	0	0	0	1	0
178	0	0	0	1	0
179	0	0	0	1	0
180	0	0	0	1	0
181	0	0	0	1	0
182	0	0	0	1	0
183	0	0	0	1	0
184	0	0	0	1	0
185	0	0	0	1	0
186	0	0	0	1	0
187	0	0	0	1	0
188	0	0	0	1	0
189	0	0	0	1	0
190	0	0	0	1	0
191	0	0	0	1	0
192	0	0	0	1	0
193	0	0	0	1	0
194	0	0	0	1	0
195	0	0	0	1	0
196	0	0	0	1	0
197	0	0	0	1	0
198	0	0	0	1	0
199	0	0	0	1	0
200	0	0	0	1	0
201	0	0	0	1	0
202	0	0	0	1	0
203	0	0	0	1	0
204	0	0	0	1	0
205	0	0	0	1	0
206	0	0	0	1	0
207	0	0	0	1	0
208	0	0	0	1	0
209	0	0	0	1	0
210	0	0	0	1	0
211	0	0	0	1	0
212	0	0	0	1	0
213	0	0	0	1	0
214	0	0	0	1	0
215	0	0	0	1	0
216	0	0	0	1	0
217	0	0	0	1	0
218	0	0	0	1	0
219	0	0	0	1	0
220	0	0	0	1	0
221	0	0	0	1	0
222	0	0	0	1	0
223	0	0	0	1	0
224	0	0	0	1	0
225	0	0	0	1	0
226	0	0	0	1	0
227	0	0	0	1	0
228	0	0	0	1	0

## Sheet: MT length and width
Microtubule length and width spindle ratios of metaphase II spermatocytes
	Ratio of centriolar spindles was made A:B, such that A was always the smaller of the two measurements
Control				Sas4 cKO
cell #	Length ratio (A:B)	Width ratio (A:B)		cell #	Length ratio (Acentriolar:Centriolar)	Width ratio (Acentriolar:Centriolar)

## Sheet: Figure 4F
Figre 4F
	Pachynema counts						Metaphase I						Metaphase II									Pachynema counts						Metaphase I						Metaphase II
Control spermatocytes	4 centrioles			2 centrioles		1 centriole	4 centrioles			2 centrioles		1 centriole	4 centrioles			2 centrioles		1 centriole			Control spermatocytes	4 centrioles			2 centrioles		1 centriole	4 centrioles			2 centrioles		1 centriole	4 centrioles			2 centrioles		1 centriole
Cell #	1 CEP164	2 CEP164	4 CEP164	2 CEP164	1 CEP164	1 cep164	1 CEP164	2 CEP164	4 CEP164	2 CEP164	1 CEP164	1 cep164	1 CEP164	2 CEP164	4 CEP164	2 CEP164	1 CEP164	1 cep164			Cell #	1 CEP164	2 CEP164	4 CEP164	2 CEP164	1 CEP164	1 cep164	1 CEP164	2 CEP164	4 CEP164	2 CEP164	1 CEP164	1 cep164	1 CEP164	2 CEP164	4 CEP164	2 CEP164	1 CEP164	1 cep164
1	0	0	0	0	0	0	0	0	1	0	0	0	0	0	0	0	0	0			1	1	0	0	0	0	0	0	0	0	0	0	0	0	0	0	0	0	0
2	0	1	0	0	0	0	0	0	0	0	0	0	0	0	0	0	0	0			2	0	1	0	0	0	0	0	0	0	0	0	0	0	0	0	0	0	0
3	1	0	0	0	0	0	0	0	0	0	0	0	0	0	0	0	0	0			3	0	0	0	1	0	0	0	0	0	0	0	0	0	0	0	0	0	0
4	1	0	0	0	0	0	0	0	0	0	0	0	0	0	0	0	0	0			4	1	0	0	0	0	0	0	0	0	0	0	0	0	0	0	0	0	0
5	1	0	0	0	0	0	0	0	0	0	0	0	0	0	0	0	0	0			5	0	0	0	1	0	0	0	0	0	0	0	0	0	0	0	0	0	0
6	1	0	0	0	0	0	0	0	0	0	0	0	0	0	0	0	0	0			6	0	0	0	1	0	0	0	0	0	0	0	0	0	0	0	0	0	0
7	0	0	1	0	0	0	0	0	0	0	0	0	0	0	0	0	0	0			7	0	0	0	1	0	0	0	0	0	0	0	0	0	0	0	0	0	0
8	0	0	0	0	0	0	0	0	1	0	0	0	0	0	0	0	0	0			8	1	0	0	0	0	0	0	0	0	0	0	0	0	0	0	0	0	0
9	0	0	0	0	0	0	0	0	1	0	0	0	0	0	0	0	0	0			9	0	0	0	0	0	0	0	0	0	0	0	0	0	0	0	1	0	0
10	0	0	0	0	0	0	0	0	1	0	0	0	0	0	0	0	0	0			10	0	0	0	0	0	0	0	0	0	0	0	0	0	0	0	1	0	0
11	1	0	0	0	0	0	0	0	0	0	0	0	0	0	0	0	0	0			11	0	0	0	0	0	0	0	0	0	0	0	0	0	0	0	1	0	0
12	1	0	0	0	0	0	0	0	0	0	0	0	0	0	0	0	0	0			12	0	0	0	0	0	0	0	0	0	0	0	0	0	0	0	0	0	1
13	1	0	0	0	0	0	0	0	0	0	0	0	0	0	0	0	0	0			13	0	0	0	0	0	0	0	0	0	0	0	0	0	0	0	0	0	1
14	1	0	0	0	0	0	0	0	0	0	0	0	0	0	0	0	0	0			14	0	0	0	0	0	0	0	0	0	0	0	0	0	0	0	0	0	1
15	1	0	0	0	0	0	0	0	0	0	0	0	0	0	0	0	0	0			15	0	0	0	0	0	0	0	0	0	0	0	0	0	0	0	0	0	1
16	1	0	0	0	0	0	0	0	0	0	0	0	0	0	0	0	0	0			16	0	0	0	0	0	0	0	0	0	0	0	0	0	0	0	0	0	1
17	1	0	0	0	0	0	0	0	0	0	0	0	0	0	0	0	0	0			17	0	0	0	0	1	0	0	0	0	0	0	0	0	0	0	0	0	0
18	1	0	0	0	0	0	0	0	0	0	0	0	0	0	0	0	0	0			18	0	0	0	0	1	0	0	0	0	0	0	0	0	0	0	0	0	0
19	1	0	0	0	0	0	0	0	0	0	0	0	0	0	0	0	0	0			19	1	0	0	0	0	0	0	0	0	0	0	0	0	0	0	0	0	0
20	1	0	0	0	0	0	0	0	0	0	0	0	0	0	0	0	0	0			20	0	0	0	0	1	0	0	0	0	0	0	0	0	0	0	0	0	0
21	1	0	0	0	0	0	0	0	0	0	0	0	0	0	0	0	0	0			21	0	0	0	0	1	0	0	0	0	0	0	0	0	0	0	0	0	0
22	1	0	0	0	0	0	0	0	0	0	0	0	0	0	0	0	0	0			22	0	0	0	0	1	0	0	0	0	0	0	0	0	0	0	0	0	0
23	1	0	0	0	0	0	0	0	0	0	0	0	0	0	0	0	0	0			23	0	0	0	0	1	0	0	0	0	0	0	0	0	0	0	0	0	0
24	1	0	0	0	0	0	0	0	0	0	0	0	0	0	0	0	0	0			24	0	0	0	0	1	0	0	0	0	0	0	0	0	0	0	0	0	0
25	1	0	0	0	0	0	0	0	0	0	0	0	0	0	0	0	0	0			25	0	0	0	0	1	0	0	0	0	0	0	0	0	0	0	0	0	0
26	0	1	0	0	0	0	0	0	0	0	0	0	0	0	0	0	0	0			26	0	0	0	0	1	0	0	0	0	0	0	0	0	0	0	0	0	0
27	0	1	0	0	0	0	0	0	0	0	0	0	0	0	0	0	0	0			27	0	0	0	0	1	0	0	0	0	0	0	0	0	0	0	0	0	0
28	0	1	0	0	0	0	0	0	0	0	0	0	0	0	0	0	0	0			28	0	0	0	0	0	0	0	0	0	1	0	0	0	0	0	0	0	0
29	0	1	0	0	0	0	0	0	0	0	0	0	0	0	0	0	0	0			29	0	0	0	0	0	0	0	0	0	1	0	0	0	0	0	0	0	0
30	0	1	0	0	0	0	0	0	0	0	0	0	0	0	0	0	0	0			30	0	0	0	0	0	0	0	0	0	1	0	0	0	0	0	0	0	0
31	0	1	0	0	0	0	0	0	0	0	0	0	0	0	0	0	0	0			31	0	0	0	0	0	0	0	0	0	1	0	0	0	0	0	0	0	0
32	0	1	0	0	0	0	0	0	0	0	0	0	0	0	0	0	0	0			32	0	0	0	0	0	0	0	0	0	1	0	0	0	0	0	0	0	0
33	0	1	0	0	0	0	0	0	0	0	0	0	0	0	0	0	0	0			33	0	0	0	0	0	0	0	0	0	1	0	0	0	0	0	0	0	0
34	0	1	0	0	0	0	0	0	0	0	0	0	0	0	0	0	0	0			34	0	0	0	0	0	0	0	0	0	1	0	0	0	0	0	0	0	0
35	0	1	0	0	0	0	0	0	0	0	0	0	0	0	0	0	0	0			35	0	0	0	0	0	0	0	0	0	1	0	0	0	0	0	0	0	0
36	0	1	0	0	0	0	0	0	0	0	0	0	0	0	0	0	0	0			36	0	0	0	0	0	0	0	0	1	0	0	0	0	0	0	0	0	1
37	0	1	0	0	0	0	0	0	0	0	0	0	0	0	0	0	0	0			37	0	0	0	0	0	0	0	0	0	0	0	0	0	0	0	0	0	1
38	0	0	0	0	0	0	0	0	1	0	0	0	0	0	0	0	0	0			38	0	1	0	0	0	0	0	0	0	0	0	0	0	0	0	0	0	1
39	0	0	0	0	0	0	0	0	1	0	0	0	0	0	0	0	0	0			39	0	0	0	1	0	0	0	0	0	0	0	0	0	0	0	0	0	0
40	0	0	0	0	0	0	0	0	1	0	0	0	0	0	0	0	0	0			40	0	0	0	1	0	0	0	0	0	0	0	0	0	0	0	0	0	0
41	0	0	0	0	0	0	0	0	1	0	0	0	0	0	0	0	0	0			41	1	0	0	0	0	0	0	0	0	0	0	0	0	0	0	0	0	0
42	0	0	0	0	0	0	0	0	1	0	0	0	0	0	0	0	0	0			42	1	0	0	0	0	0	0	0	0	0	0	0	0	0	0	0	0	0
43	0	0	0	0	0	0	0	0	1	0	0	0	0	0	0	0	0	0			43	1	0	0	0	0	0	0	0	0	0	0	0	0	0	0	0	0	0
44	0	0	0	0	0	0	0	0	1	0	0	0	0	0	0	0	0	0			44	1	0	0	0	0	0	0	0	0	0	0	0	0	0	0	0	0	0
45	0	0	0	0	0	0	0	0	1	0	0	0	0	0	0	0	0	0			45	1	0	0	0	0	0	0	0	0	0	0	0	0	0	0	0	0	0
46	0	0	0	0	0	0	0	0	1	0	0	0	0	0	0	0	0	0			46	0	0	0	0	1	0	0	0	0	0	0	0	0	0	0	0	0	0
47	0	0	0	0	0	0	0	0	0	0	0	0	0	1	0	0	0	0			47	0	0	0	0	1	0	0	0	0	0	0	0	0	0	0	0	0	0
48	0	0	0	0	0	0	0	0	0	0	0	0	0	1	0	0	0	0			48	0	0	0	0	1	0	0	0	0	0	0	0	0	0	0	0	0	0
49	0	0	0	0	0	0	0	0	0	0	0	0	0	1	0	0	0	0			49	0	0	0	0	1	0	0	0	0	0	0	0	0	0	0	0	0	0
50	0	0	0	0	0	0	0	0	0	0	0	0	0	1	0	0	0	0			50	0	0	0	0	1	0	0	0	0	0	0	0	0	0	0	0	0	0
51	0	0	0	0	0	0	0	0	0	0	0	0	0	1	0	0	0	0			51	0	0	0	0	1	0	0	0	0	0	0	0	0	0	0	0	0	0
52	0	0	0	0	0	0	0	0	0	0	0	0	0	1	0	0	0	0			52	0	0	0	0	1	0	0	0	0	0	0	0	0	0	0	0	0	0
53	1	0	0	0	0	0	0	0	0	0	0	0	0	0	0	0	0	0			53	0	0	0	0	1	0	0	0	0	0	0	0	0	0	0	0	0	0
54	1	0	0	0	0	0	0	0	0	0	0	0	0	0	0	0	0	0			54	0	0	0	0	1	0	0	0	0	0	0	0	0	0	0	0	0	0
55	1	0	0	0	0	0	0	0	0	0	0	0	0	0	0	0	0	0			55	0	0	0	0	1	0	0	0	0	0	0	0	0	0	0	0	0	0
56	1	0	0	0	0	0	0	0	0	0	0	0	0	0	0	0	0	0			56	0	0	0	0	1	0	0	0	0	0	0	0	0	0	0	0	0	0
57	1	0	0	0	0	0	0	0	0	0	0	0	0	0	0	0	0	0			57	0	0	0	0	1	0	0	0	0	0	0	0	0	0	0	0	0	0
58	1	0	0	0	0	0	0	0	0	0	0	0	0	0	0	0	0	0			58	1	0	0	0	0	0	0	0	0	0	0	0	0	0	0	0	0	0
59	0	1	0	0	0	0	0	0	0	0	0	0	0	0	0	0	0	0			59	1	0	0	0	0	0	0	0	0	0	0	0	0	0	0	0	0	0
60	0	1	0	0	0	0	0	0	0	0	0	0	0	0	0	0	0	0			60	1	0	0	0	0	0	0	0	0	0	0	0	0	0	0	0	0	0
61	0	1	0	0	0	0	0	0	0	0	0	0	0	0	0	0	0	0			61	0	0	0	0	0	0	0	0	1	0	0	0	0	0	0	0	0	0
62	0	0	0	0	0	0	0	0	0	0	0	0	0	1	0	0	0	0			62	0	0	0	1	0	0	0	0	0	0	0	0	0	0	0	0	0	0
63	0	0	0	0	0	0	0	0	1	0	0	0	0	0	0	0	0	0			63	0	0	0	0	1	0	0	0	0	0	0	0	0	0	0	0	0	0
64	0	0	0	0	0	0	0	0	1	0	0	0	0	0	0	0	0	0			64	0	0	0	0	1	0	0	0	0	0	0	0	0	0	0	0	0	0
65	0	0	0	0	0	0	0	0	0	0	0	0	0	1	0	0	0	0			65	0	0	0	0	1	0	0	0	0	0	0	0	0	0	0	0	0	0
66	0	0	0	0	0	0	0	0	0	0	0	0	0	1	0	0	0	0			66	0	0	0	0	1	0	0	0	0	0	0	0	0	0	0	0	0	0
67	0	0	0	0	0	0	0	0	0	0	0	0	0	1	0	0	0	0			67	0	0	0	0	1	0	0	0	0	0	0	0	0	0	0	0	0	0
68	0	0	0	0	0	0	0	0	0	0	0	0	0	1	0	0	0	0			68	0	0	0	0	1	0	0	0	0	0	0	0	0	0	0	0	0	0
69	0	0	0	0	0	0	0	0	0	0	0	0	0	1	0	0	0	0			69	0	0	0	0	1	0	0	0	0	0	0	0	0	0	0	0	0	0
70	0	0	0	0	0	0	0	0	0	0	0	0	0	1	0	0	0	0			70	0	0	0	0	1	0	0	0	0	0	0	0	0	0	0	0	0	0
71	0	0	0	0	0	0	0	0	0	0	0	0	0	1	0	0	0	0			71	0	0	0	0	1	0	0	0	0	0	0	0	0	0	0	0	0	0
72	0	0	0	0	0	0	0	0	0	0	0	0	0	1	0	0	0	0			72	0	0	0	0	1	0	0	0	0	0	0	0	0	0	0	0	0	0
73	0	0	0	0	0	0	0	0	0	0	0	0	0	1	0	0	0	0			73	0	0	0	0	1	0	0	0	0	0	0	0	0	0	0	0	0	0
74	0	0	0	0	0	0	0	0	0	0	0	0	0	1	0	0	0	0			74	0	0	0	0	0	0	0	0	0	0	0	0	0	1	0	0	0	0
75	0	0	0	0	0	0	0	0	0	0	0	0	0	1	0	0	0	0			75	0	0	0	0	0	0	0	0	0	0	0	0	0	0	0	1	0	0
76	0	0	0	0	0	0	0	0	0	0	0	0	0	1	0	0	0	0			76	0	0	0	0	0	0	0	0	0	1	0	0	0	0	0	0	0	0
77	0	0	0	0	0	0	0	0	0	0	0	0	0	1	0	0	0	0			77	0	1	0	0	0	0	0	0	0	0	0	0	0	0	0	0	0	0
78	0	0	0	0	0	0	0	0	0	0	0	0	0	1	0	0	0	0			78	0	1	0	0	0	0	0	0	0	0	0	0	0	0	0	0	0	0
79	0	1	0	0	0	0	0	0	0	0	0	0	0	0	0	0	0	0			79	0	1	0	0	0	0	0	0	0	0	0	0	0	0	0	0	0	0
80	0	1	0	0	0	0	0	0	0	0	0	0	0	0	0	0	0	0			80	0	1	0	0	0	0	0	0	0	0	0	0	0	0	0	0	0	0
81	0	1	0	0	0	0	0	0	0	0	0	0	0	0	0	0	0	0			81	0	0	0	1	0	0	0	0	0	0	0	0	0	0	0	0	0	0
82	0	1	0	0	0	0	0	0	0	0	0	0	0	0	0	0	0	0			82	0	0	0	1	0	0	0	0	0	0	0	0	0	0	0	0	0	0
83	1	0	0	0	0	0	0	0	0	0	0	0	0	0	0	0	0	0			83	1	0	0	0	0	0	0	0	0	0	0	0	0	0	0	0	0	0
84	1	0	0	0	0	0	0	0	0	0	0	0	0	0	0	0	0	0			84	1	0	0	0	0	0	0	0	0	0	0	0	0	0	0	0	0	0
85	1	0	0	0	0	0	0	0	0	0	0	0	0	0	0	0	0	0			85	1	0	0	0	0	0	0	0	0	0	0	0	0	0	0	0	0	0
86	1	0	0	0	0	0	0	0	0	0	0	0	0	0	0	0	0	0			86	1	0	0	0	0	0	0	0	0	0	0	0	0	0	0	0	0	0
87	1	0	0	0	0	0	0	0	0	0	0	0	0	0	0	0	0	0			87	1	0	0	0	0	0	0	0	0	0	0	0	0	0	0	0	0	0
88	1	0	0	0	0	0	0	0	0	0	0	0	0	0	0	0	0	0			88	1	0	0	0	0	0	0	0	0	0	0	0	0	0	0	0	0	0
89	1	0	0	0	0	0	0	0	0	0	0	0	0	0	0	0	0	0			89	1	0	0	0	0	0	0	0	0	0	0	0	0	0	0	0	0	0
90	1	0	0	0	0	0	0	0	0	0	0	0	0	0	0	0	0	0			90	0	0	0	0	1	0	0	0	0	0	0	0	0	0	0	0	0	0
91	1	0	0	0	0	0	0	0	0	0	0	0	0	0	0	0	0	0			91	0	0	0	0	1	0	0	0	0	0	0	0	0	0	0	0	0	0
92	1	0	0	0	0	0	0	0	0	0	0	0	0	0	0	0	0	0			92	0	0	0	0	1	0	0	0	0	0	0	0	0	0	0	0	0	0
93	1	0	0	0	0	0	0	0	0	0	0	0	0	0	0	0	0	0			93	0	0	0	0	1	0	0	0	0	0	0	0	0	0	0	0	0	0
94	1	0	0	0	0	0	0	0	0	0	0	0	0	0	0	0	0	0			94	0	0	0	0	1	0	0	0	0	0	0	0	0	0	0	0	0	0
95	1	0	0	0	0	0	0	0	0	0	0	0	0	0	0	0	0	0			95	0	0	0	0	1	0	0	0	0	0	0	0	0	0	0	0	0	0
96	0	0	0	0	0	0	0	0	1	0	0	0	0	0	0	0	0	0			96	0	0	0	0	1	0	0	0	0	0	0	0	0	0	0	0	0	0
97	0	0	0	0	0	0	0	0	1	0	0	0	0	0	0	0	0	0			97	0	0	0	0	1	0	0	0	0	0	0	0	0	0	0	0	0	0
98	1	0	0	0	0	0	0	0	0	0	0	0	0	0	0	0	0	0			98	0	0	0	0	1	0	0	0	0	0	0	0	0	0	0	0	0	0
99	1	0	0	0	0	0	0	0	0	0	0	0	0	0	0	0	0	0			99	0	0	0	0	1	0	0	0	0	0	0	0	0	0	0	0	0	0
100	1	0	0	0	0	0	0	0	0	0	0	0	0	0	0	0	0	0			100	0	0	0	0	1	0	0	0	0	0	0	0	0	0	0	0	0	0
101	1	0	0	0	0	0	0	0	0	0	0	0	0	0	0	0	0	0			101	0	0	0	0	1	0	0	0	0	0	0	0	0	0	0	0	0	0
102	1	0	0	0	0	0	0	0	0	0	0	0	0	0	0	0	0	0			102	0	0	0	0	1	0	0	0	0	0	0	0	0	0	0	0	0	0
103	1	0	0	0	0	0	0	0	0	0	0	0	0	0	0	0	0	0			103	0	0	0	0	1	0	0	0	0	0	0	0	0	0	0	0	0	0
104	1	0	0	0	0	0	0	0	0	0	0	0	0	0	0	0	0	0			104	0	0	0	0	1	0	0	0	0	0	0	0	0	0	0	0	0	0
105	1	0	0	0	0	0	0	0	0	0	0	0	0	0	0	0	0	0			105	0	0	0	0	1	0	0	0	0	0	0	0	0	0	0	0	0	0
106	0	1	0	0	0	0	0	0	0	0	0	0	0	0	0	0	0	0			106	0	0	0	0	1	0	0	0	0	0	0	0	0	0	0	0	0	0
107	0	1	0	0	0	0	0	0	0	0	0	0	0	0	0	0	0	0			107	0	0	0	0	1	0	0	0	0	0	0	0	0	0	0	0	0	0
108	0	1	0	0	0	0	0	0	0	0	0	0	0	0	0	0	0	0			108	0	0	0	0	1	0	0	0	0	0	0	0	0	0	0	0	0	0
109	0	1	0	0	0	0	0	0	0	0	0	0	0	0	0	0	0	0			109	0	0	0	0	1	0	0	0	0	0	0	0	0	0	0	0	0	0
110	0	0	0	0	0	0	0	0	1	0	0	0	0	0	0	0	0	0			110	0	0	0	0	1	0	0	0	0	0	0	0	0	0	0	0	0	0
111	0	0	0	0	0	0	0	0	1	0	0	0	0	0	0	0	0	0			111	0	0	0	0	1	0	0	0	0	0	0	0	0	0	0	0	0	0
112	0	0	0	0	0	0	0	0	1	0	0	0	0	0	0	0	0	0			112	0	0	0	0	1	0	0	0	0	0	0	0	0	0	0	0	0	0
113	0	0	0	0	0	0	0	0	1	0	0	0	0	0	0	0	0	0			113	0	0	0	0	1	0	0	0	0	0	0	0	0	0	0	0	0	0
114	0	0	0	0	0	0	0	0	1	0	0	0	0	0	0	0	0	0			114	0	0	0	0	1	0	0	0	0	0	0	0	0	0	0	0	0	0
115	0	0	0	0	0	0	0	0	1	0	0	0	0	0	0	0	0	0			115	0	0	0	0	1	0	0	0	0	0	0	0	0	0	0	0	0	0
116	0	0	0	0	0	0	0	0	1	0	0	0	0	0	0	0	0	0			116	0	0	0	0	1	0	0	0	0	0	0	0	0	0	0	0	0	0
117	0	0	0	0	0	0	0	0	1	0	0	0	0	0	0	0	0	0			117	0	0	0	0	1	0	0	0	0	0	0	0	0	0	0	0	0	0
118	0	0	0	0	0	0	0	0	0	0	0	0	0	1	0	0	0	0			118	0	0	0	0	1	0	0	0	0	0	0	0	0	0	0	0	0	0
119	0	1	0	0	0	0	0	0	0	0	0	0	0	0	0	0	0	0			119	0	0	0	0	1	0	0	0	0	0	0	0	0	0	0	0	0	0
120	0	1	0	0	0	0	0	0	0	0	0	0	0	0	0	0	0	0			120	0	0	0	0	1	0	0	0	0	0	0	0	0	0	0	0	0	0
121	0	1	0	0	0	0	0	0	0	0	0	0	0	0	0	0	0	0			121	0	0	0	0	0	0	0	0	0	0	0	0	0	1	0	0	0	0
122	0	1	0	0	0	0	0	0	0	0	0	0	0	0	0	0	0	0			122	0	0	0	0	0	0	0	0	0	0	0	0	0	1	0	0	0	0
123	0	1	0	0	0	0	0	0	0	0	0	0	0	0	0	0	0	0			123	0	0	0	0	0	0	0	0	0	0	0	0	0	0	0	1	0	0
124	0	1	0	0	0	0	0	0	0	0	0	0	0	0	0	0	0	0			124	0	0	0	0	0	0	0	0	0	0	0	0	0	0	0	1	0	0
125	0	1	0	0	0	0	0	0	0	0	0	0	0	0	0	0	0	0			125	0	0	0	0	0	0	0	0	0	0	0	0	0	0	0	0	0	1
126	0	1	0	0	0	0	0	0	0	0	0	0	0	0	0	0	0	0			126	0	1	0	0	0	0	0	0	0	0	0	0	0	0	0	0	0	0
127	1	0	0	0	0	0	0	0	0	0	0	0	0	0	0	0	0	0			127	0	1	0	0	0	0	0	0	0	0	0	0	0	0	0	0	0	0
128	1	0	0	0	0	0	0	0	0	0	0	0	0	0	0	0	0	0			128	0	1	0	0	0	0	0	0	0	0	0	0	0	0	0	0	0	0
129	1	0	0	0	0	0	0	0	0	0	0	0	0	0	0	0	0	0			129	0	0	0	1	0	0	0	0	0	0	0	0	0	0	0	0	0	0
130	1	0	0	0	0	0	0	0	0	0	0	0	0	0	0	0	0	0			130	0	0	0	1	0	0	0	0	0	0	0	0	0	0	0	0	0	0
131	1	0	0	0	0	0	0	0	0	0	0	0	0	0	0	0	0	0			131	1	0	0	0	0	0	0	0	0	0	0	0	0	0	0	0	0	0
132	1	0	0	0	0	0	0	0	0	0	0	0	0	0	0	0	0	0			132	1	0	0	0	0	0	0	0	0	0	0	0	0	0	0	0	0	0
133	1	0	0	0	0	0	0	0	0	0	0	0	0	0	0	0	0	0			133	1	0	0	0	0	0	0	0	0	0	0	0	0	0	0	0	0	0
134	1	0	0	0	0	0	0	0	0	0	0	0	0	0	0	0	0	0			134	1	0	0	0	0	0	0	0	0	0	0	0	0	0	0	0	0	0
135	1	0	0	0	0	0	0	0	0	0	0	0	0	0	0	0	0	0			135	1	0	0	0	0	0	0	0	0	0	0	0	0	0	0	0	0	0
136	1	0	0	0	0	0	0	0	0	0	0	0	0	0	0	0	0	0			136	1	0	0	0	0	0	0	0	0	0	0	0	0	0	0	0	0	0
137	1	0	0	0	0	0	0	0	0	0	0	0	0	0	0	0	0	0			137	0	0	0	0	1	0	0	0	0	0	0	0	0	0	0	0	0	0
138	1	0	0	0	0	0	0	0	0	0	0	0	0	0	0	0	0	0			138	0	0	0	0	1	0	0	0	0	0	0	0	0	0	0	0	0	0
139	1	0	0	0	0	0	0	0	0	0	0	0	0	0	0	0	0	0			139	0	0	0	0	1	0	0	0	0	0	0	0	0	0	0	0	0	0
140	1	0	0	0	0	0	0	0	0	0	0	0	0	0	0	0	0	0			140	0	0	0	0	1	0	0	0	0	0	0	0	0	0	0	0	0	0
141	1	0	0	0	0	0	0	0	0	0	0	0	0	0	0	0	0	0			141	0	0	0	0	1	0	0	0	0	0	0	0	0	0	0	0	0	0
142	1	0	0	0	0	0	0	0	0	0	0	0	0	0	0	0	0	0			142	0	0	0	0	1	0	0	0	0	0	0	0	0	0	0	0	0	0
143	1	0	0	0	0	0	0	0	0	0	0	0	0	0	0	0	0	0			143	0	0	0	0	1	0	0	0	0	0	0	0	0	0	0	0	0	0
144	1	0	0	0	0	0	0	0	0	0	0	0	0	0	0	0	0	0			144	0	0	0	0	1	0	0	0	0	0	0	0	0	0	0	0	0	0
145	1	0	0	0	0	0	0	0	0	0	0	0	0	0	0	0	0	0			145	0	0	0	0	1	0	0	0	0	0	0	0	0	0	0	0	0	0
146	1	0	0	0	0	0	0	0	0	0	0	0	0	0	0	0	0	0			146	0	0	0	0	1	0	0	0	0	0	0	0	0	0	0	0	0	0
147	1	0	0	0	0	0	0	0	0	0	0	0	0	0	0	0	0	0			147	0	0	0	0	1	0	0	0	0	0	0	0	0	0	0	0	0	0
148	1	0	0	0	0	0	0	0	0	0	0	0	0	0	0	0	0	0			148	0	0	0	0	1	0	0	0	0	0	0	0	0	0	0	0	0	0
149	1	0	0	0	0	0	0	0	0	0	0	0	0	0	0	0	0	0			149	0	0	0	0	1	0	0	0	0	0	0	0	0	0	0	0	0	0
150	1	0	0	0	0	0	0	0	0	0	0	0	0	0	0	0	0	0			150	0	0	0	0	1	0	0	0	0	0	0	0	0	0	0	0	0	0
151	1	0	0	0	0	0	0	0	0	0	0	0	0	0	0	0	0	0			151	0	0	0	0	1	0	0	0	0	0	0	0	0	0	0	0	0	0
152	1	0	0	0	0	0	0	0	0	0	0	0	0	0	0	0	0	0			152	0	0	0	0	1	0	0	0	0	0	0	0	0	0	0	0	0	0
153	1	0	0	0	0	0	0	0	0	0	0	0	0	0	0	0	0	0			153	0	0	0	0	1	0	0	0	0	0	0	0	0	0	0	0	0	0
154	1	0	0	0	0	0	0	0	0	0	0	0	0	0	0	0	0	0			154	0	0	0	0	1	0	0	0	0	0	0	0	0	0	0	0	0	0
155	1	0	0	0	0	0	0	0	0	0	0	0	0	0	0	0	0	0			155	0	0	0	0	1	0	0	0	0	0	0	0	0	0	0	0	0	0
156	1	0	0	0	0	0	0	0	0	0	0	0	0	0	0	0	0	0			156	0	0	0	0	1	0	0	0	0	0	0	0	0	0	0	0	0	0
157	1	0	0	0	0	0	0	0	0	0	0	0	0	0	0	0	0	0			157	0	0	0	0	1	0	0	0	0	0	0	0	0	0	0	0	0	0
158	1	0	0	0	0	0	0	0	0	0	0	0	0	0	0	0	0	0			158	0	0	0	0	1	0	0	0	0	0	0	0	0	0	0	0	0	0
159	1	0	0	0	0	0	0	0	0	0	0	0	0	0	0	0	0	0			159	0	0	0	0	1	0	0	0	0	0	0	0	0	0	0	0	0	0
160	1	0	0	0	0	0	0	0	0	0	0	0	0	0	0	0	0	0			160	0	0	0	0	1	0	0	0	0	0	0	0	0	0	0	0	0	0
161	1	0	0	0	0	0	0	0	0	0	0	0	0	0	0	0	0	0			161	0	0	0	0	1	0	0	0	0	0	0	0	0	0	0	0	0	0
162	1	0	0	0	0	0	0	0	0	0	0	0	0	0	0	0	0	0			162	0	0	0	0	1	0	0	0	0	0	0	0	0	0	0	0	0	0
163	1	0	0	0	0	0	0	0	0	0	0	0	0	0	0	0	0	0			163	0	0	0	0	1	0	0	0	0	0	0	0	0	0	0	0	0	0
164	1	0	0	0	0	0	0	0	0	0	0	0	0	0	0	0	0	0			164	0	0	0	0	1	0	0	0	0	0	0	0	0	0	0	0	0	0
165	1	0	0	0	0	0	0	0	0	0	0	0	0	0	0	0	0	0			165	0	0	0	0	1	0	0	0	0	0	0	0	0	0	0	0	0	0
166	1	0	0	0	0	0	0	0	0	0	0	0	0	0	0	0	0	0			166	0	0	0	0	1	0	0	0	0	0	0	0	0	0	0	0	0	0
167	1	0	0	0	0	0	0	0	0	0	0	0	0	0	0	0	0	0			167	0	0	0	0	1	0	0	0	0	0	0	0	0	0	0	0	0	0
168	1	0	0	0	0	0	0	0	0	0	0	0	0	0	0	0	0	0			168	0	0	0	0	1	0	0	0	0	0	0	0	0	0	0	0	0	0
169	1	0	0	0	0	0	0	0	0	0	0	0	0	0	0	0	0	0			169	0	0	0	0	1	0	0	0	0	0	0	0	0	0	0	0	0	0
170	1	0	0	0	0	0	0	0	0	0	0	0	0	0	0	0	0	0			170	0	0	0	0	1	0	0	0	0	0	0	0	0	0	0	0	0	0
171	1	0	0	0	0	0	0	0	0	0	0	0	0	0	0	0	0	0			171	0	0	0	0	1	0	0	0	0	0	0	0	0	0	0	0	0	0
172	1	0	0	0	0	0	0	0	0	0	0	0	0	0	0	0	0	0			172	0	0	0	0	1	0	0	0	0	0	0	0	0	0	0	0	0	0
173	1	0	0	0	0	0	0	0	0	0	0	0	0	0	0	0	0	0			173	1	0	0	0	0	0	0	0	0	0	0	0	0	0	0	0	0	0
174	1	0	0	0	0	0	0	0	0	0	0	0	0	0	0	0	0	0			174	1	0	0	0	0	0	0	0	0	0	0	0	0	0	0	0	0	0
175	1	0	0	0	0	0	0	0	0	0	0	0	0	0	0	0	0	0			175	1	0	0	0	0	0	0	0	0	0	0	0	0	0	0	0	0	0
176	0	1	0	0	0	0	0	0	0	0	0	0	0	0	0	0	0	0			176	1	0	0	0	0	0	0	0	0	0	0	0	0	0	0	0	0	0
177	0	1	0	0	0	0	0	0	0	0	0	0	0	0	0	0	0	0			177	1	0	0	0	0	0	0	0	0	0	0	0	0	0	0	0	0	0
178	0	1	0	0	0	0	0	0	0	0	0	0	0	0	0	0	0	0			178	0	0	0	0	0	0	0	0	1	0	0	0	0	0	0	0	0	0
179	0	1	0	0	0	0	0	0	0	0	0	0	0	0	0	0	0	0			179	0	0	0	0	0	0	0	0	1	0	0	0	0	0	0	0	0	0
180	0	1	0	0	0	0	0	0	0	0	0	0	0	0	0	0	0	0			180	0	0	0	0	0	0	0	0	1	0	0	0	0	0	0	0	0	0
181	0	0	0	0	0	0	0	0	1	0	0	0	0	0	0	0	0	0			181	0	0	0	0	0	0	0	0	1	0	0	0	0	0	0	0	0	0
182	0	0	0	0	0	0	0	0	1	0	0	0	0	0	0	0	0	0			182	0	0	0	0	0	0	0	0	0	1	0	0	0	0	0	0	0	0
183	0	0	0	0	0	0	0	0	1	0	0	0	0	0	0	0	0	0			183	0	0	0	0	0	0	0	0	0	1	0	0	0	0	0	0	0	0
184	0	0	0	0	0	0	0	0	1	0	0	0	0	0	0	0	0	0			184	0	0	0	0	0	0	0	0	0	1	0	0	0	0	0	0	0	0
185	0	0	0	0	0	0	0	0	1	0	0	0	0	0	0	0	0	0			185	0	0	0	0	0	0	0	0	0	1	0	0	0	0	0	0	0	0
186	0	0	0	0	0	0	0	0	0	0	0	0	0	1	0	0	0	0			186	0	0	0	0	0	0	0	0	0	1	0	0	0	0	0	0	0	0
187	0	0	0	0	0	0	0	0	0	0	0	0	0	1	0	0	0	0			187	0	0	0	0	1	0	0	0	0	0	0	0	0	0	0	0	0	0
188	0	0	0	0	0	0	0	0	0	0	0	0	0	1	0	0	0	0			188	0	0	0	0	1	0	0	0	0	0	0	0	0	0	0	0	0	0
189	0	0	0	0	0	0	0	0	0	0	0	0	0	1	0	0	0	0			189	0	0	0	0	1	0	0	0	0	0	0	0	0	0	0	0	0	0
190	0	0	0	0	0	0	0	0	0	0	0	0	0	1	0	0	0	0			190	0	0	0	0	0	0	0	0	0	0	0	0	0	0	0	1	0	0
191	0	0	0	0	0	0	0	0	0	0	0	0	0	1	0	0	0	0			191	0	0	0	0	0	0	0	0	0	0	0	0	0	0	0	1	0	0
192	0	0	0	0	0	0	0	0	0	0	0	0	0	1	0	0	0	0			192	0	0	0	0	0	0	0	0	0	0	0	0	0	0	0	0	0	1
193	0	0	0	0	0	0	0	0	0	0	0	0	0	1	0	0	0	0			193	0	0	0	0	0	0	0	0	0	0	0	0	0	0	0	0	0	1
194	0	1	0	0	0	0	0	0	0	0	0	0	0	0	0	0	0	0			194	0	0	0	0	0	0	0	0	0	0	0	0	0	1	0	0	0	0
195	0	1	0	0	0	0	0	0	0	0	0	0	0	0	0	0	0	0			195	0	0	0	0	0	0	0	0	0	0	0	0	0	0	0	0	0	1
196	0	1	0	0	0	0	0	0	0	0	0	0	0	0	0	0	0	0			196	0	0	0	0	0	0	0	0	0	0	0	0	0	0	0	0	0	1
197	0	1	0	0	0	0	0	0	0	0	0	0	0	0	0	0	0	0			197	0	0	0	0	0	0	0	0	0	0	0	0	0	0	0	0	0	1
198	0	1	0	0	0	0	0	0	0	0	0	0	0	0	0	0	0	0			198	0	0	0	0	0	0	0	0	0	0	0	0	0	0	0	0	0	1
199	0	1	0	0	0	0	0	0	0	0	0	0	0	0	0	0	0	0			199	0	0	0	0	0	0	0	0	0	0	0	0	0	0	0	0	0	1
200	0	1	0	0	0	0	0	0	0	0	0	0	0	0	0	0	0	0			200	0	0	0	0	0	0	0	0	0	0	0	0	0	0	0	0	0	1
201	1	0	0	0	0	0	0	0	0	0	0	0	0	0	0	0	0	0			201	0	0	0	0	0	0	0	0	0	0	0	0	0	0	0	0	0	1
202	1	0	0	0	0	0	0	0	0	0	0	0	0	0	0	0	0	0			202	0	0	0	0	0	0	0	0	0	0	0	0	0	0	0	0	0	1
203	1	0	0	0	0	0	0	0	0	0	0	0	0	0	0	0	0	0			203	0	0	0	0	0	0	0	0	0	0	0	0	0	0	0	0	0	1
204	1	0	0	0	0	0	0	0	0	0	0	0	0	0	0	0	0	0			204	0	0	0	0	0	0	0	0	0	0	0	0	0	0	0	0	0	1
205	1	0	0	0	0	0	0	0	0	0	0	0	0	0	0	0	0	0			205	0	0	0	0	0	0	0	0	0	0	0	0	0	0	0	0	0	1
206	1	0	0	0	0	0	0	0	0	0	0	0	0	0	0	0	0	0			206	0	0	0	0	0	0	0	0	0	0	0	0	0	0	0	0	0	1
207	1	0	0	0	0	0	0	0	0	0	0	0	0	0	0	0	0	0			207	0	0	0	0	0	0	0	0	0	0	0	0	0	0	0	0	0	1
208	1	0	0	0	0	0	0	0	0	0	0	0	0	0	0	0	0	0			208	1	0	0	0	0	0	0	0	0	0	0	0	0	0	0	0	0	0
209	1	0	0	0	0	0	0	0	0	0	0	0	0	0	0	0	0	0			209	1	0	0	0	0	0	0	0	0	0	0	0	0	0	0	0	0	0
210	1	0	0	0	0	0	0	0	0	0	0	0	0	0	0	0	0	0			210	1	0	0	0	0	0	0	0	0	0	0	0	0	0	0	0	0	0
211	1	0	0	0	0	0	0	0	0	0	0	0	0	0	0	0	0	0			211	0	0	0	1	0	0	0	0	0	0	0	0	0	0	0	0	0	0
212	1	0	0	0	0	0	0	0	0	0	0	0	0	0	0	0	0	0			212	0	0	0	0	1	0	0	0	0	0	0	0	0	0	0	0	0	0
213	1	0	0	0	0	0	0	0	0	0	0	0	0	0	0	0	0	0			213	0	0	0	0	1	0	0	0	0	0	0	0	0	0	0	0	0	0
214	1	0	0	0	0	0	0	0	0	0	0	0	0	0	0	0	0	0			214	0	0	0	0	1	0	0	0	0	0	0	0	0	0	0	0	0	0
215	1	0	0	0	0	0	0	0	0	0	0	0	0	0	0	0	0	0			215	0	0	0	0	1	0	0	0	0	0	0	0	0	0	0	0	0	0
216	1	0	0	0	0	0	0	0	0	0	0	0	0	0	0	0	0	0			216	0	0	0	0	1	0	0	0	0	0	0	0	0	0	0	0	0	0
217	1	0	0	0	0	0	0	0	0	0	0	0	0	0	0	0	0	0			217	0	0	0	0	1	0	0	0	0	0	0	0	0	0	0	0	0	0
218	1	0	0	0	0	0	0	0	0	0	0	0	0	0	0	0	0	0			218	0	0	0	0	1	0	0	0	0	0	0	0	0	0	0	0	0	0
219	0	0	0	0	0	0	0	0	0	0	0	0	0	0	0	0	0	0			219	0	0	0	0	1	0	0	0	0	0	0	0	0	0	0	0	0	0
220	0	0	0	0	0	0	0	0	0	0	0	0	0	1	0	0	0	0			220	0	0	0	0	1	0	0	0	0	0	0	0	0	0	0	0	0	0
221	0	0	0	0	0	0	0	0	0	0	0	0	0	1	0	0	0	0			221	0	0	0	0	1	0	0	0	0	0	0	0	0	0	0	0	0	0
222	0	0	0	0	0	0	0	0	0	0	0	0	0	1	0	0	0	0			222	0	0	0	0	0	0	0	0	0	0	0	0	0	0	0	0	0	1
223	0	0	0	0	0	0	0	0	0	0	0	0	0	1	0	0	0	0			223	0	0	0	0	0	0	0	0	0	0	0	0	0	0	0	0	0	1
224	0	0	0	0	0	0	0	0	0	0	0	0	0	1	0	0	0	0			224	0	0	0	0	0	0	0	0	0	0	0	0	0	0	0	1	0	0
225	0	0	0	0	0	0	0	0	0	0	0	0	0	1	0	0	0	0			225	0	0	0	0	0	0	0	0	1	0	0	0	0	0	0	0	0	0
226	0	0	0	0	0	0	0	0	0	0	0	0	0	1	0	0	0	0			226	0	0	0	0	0	0	0	0	1	0	0	0	0	0	0	0	0	0
227	0	0	0	0	0	0	0	0	0	0	0	0	0	1	0	0	0	0			227	0	0	0	0	0	0	0	0	1	0	0	0	0	0	0	0	0	0
228	0	0	0	0	0	0	0	0	0	0	0	0	0	1	0	0	0	0			228	0	0	0	0	0	0	0	0	1	0	0	0	0	0	0	0	0	0
229	0	0	0	0	0	0	0	0	0	0	0	0	0	1	0	0	0	0			229	0	0	0	0	0	0	0	0	0	1	0	0	0	0	0	0	0	0
230	0	0	0	0	0	0	0	0	1	0	0	0	0	0	0	0	0	0			230	0	0	0	0	0	0	0	0	0	1	0	0	0	0	0	0	0	0
231	0	0	0	0	0	0	0	0	1	0	0	0	0	0	0	0	0	0			231	0	0	0	0	0	0	0	0	0	1	0	0	0	0	0	0	0	0
232	0	0	0	0	0	0	0	0	1	0	0	0	0	0	0	0	0	0			232	0	0	0	0	0	0	0	0	0	1	0	0	0	0	0	0	0	0
233	0	0	0	0	0	0	0	0	1	0	0	0	0	0	0	0	0	0			233	0	0	0	0	0	0	0	0	1	0	0	0	0	0	0	0	0	0
234	0	0	0	0	0	0	0	0	1	0	0	0	0	0	0	0	0	0			234	0	0	1	0	0	0	0	0	0	0	0	0	0	0	0	0	0	0
235	0	0	0	0	0	0	0	0	1	0	0	0	0	0	0	0	0	0			235	0	0	1	0	0	0	0	0	0	0	0	0	0	0	0	0	0	0
236	0	0	0	0	0	0	0	0	1	0	0	0	0	0	0	0	0	0			236	0	0	0	1	0	0	0	0	0	0	0	0	0	0	0	0	0	0
237	0	0	0	0	0	0	0	0	1	0	0	0	0	0	0	0	0	0			237	0	0	0	0	1	0	0	0	0	0	0	0	0	0	0	0	0	0
238	0	0	0	0	0	0	0	0	1	0	0	0	0	0	0	0	0	0			238	0	0	0	0	1	0	0	0	0	0	0	0	0	0	0	0	0	0
239	0	0	0	0	0	0	0	0	1	0	0	0	0	0	0	0	0	0			239	0	0	0	0	1	0	0	0	0	0	0	0	0	0	0	0	0	0
240	0	1	0	0	0	0	0	0	0	0	0	0	0	0	0	0	0	0			240	0	0	0	0	1	0	0	0	0	0	0	0	0	0	0	0	0	0
241	0	1	0	0	0	0	0	0	0	0	0	0	0	0	0	0	0	0			241	0	0	0	0	1	0	0	0	0	0	0	0	0	0	0	0	0	0
242	0	1	0	0	0	0	0	0	0	0	0	0	0	0	0	0	0	0			242	0	0	0	0	1	0	0	0	0	0	0	0	0	0	0	0	0	0
243	0	1	0	0	0	0	0	0	0	0	0	0	0	0	0	0	0	0			243	0	0	0	0	1	0	0	0	0	0	0	0	0	0	0	0	0	0
244	1	0	0	0	0	0	0	0	0	0	0	0	0	0	0	0	0	0			244	0	0	0	0	1	0	0	0	0	0	0	0	0	0	0	0	0	0
245	1	0	0	0	0	0	0	0	0	0	0	0	0	0	0	0	0	0			245	0	0	0	0	1	0	0	0	0	0	0	0	0	0	0	0	0	0
246	1	0	0	0	0	0	0	0	0	0	0	0	0	0	0	0	0	0			246	0	0	0	0	1	0	0	0	0	0	0	0	0	0	0	0	0	0
247	1	0	0	0	0	0	0	0	0	0	0	0	0	0	0	0	0	0			247	0	0	0	0	1	0	0	0	0	0	0	0	0	0	0	0	0	0
248	1	0	0	0	0	0	0	0	0	0	0	0	0	0	0	0	0	0			248	0	0	0	0	1	0	0	0	0	0	0	0	0	0	0	0	0	0
249	1	0	0	0	0	0	0	0	0	0	0	0	0	0	0	0	0	0			249	0	0	0	0	1	0	0	0	0	0	0	0	0	0	0	0	0	0
250	1	0	0	0	0	0	0	0	0	0	0	0	0	0	0	0	0	0			250	0	0	0	0	1	0	0	0	0	0	0	0	0	0	0	0	0	0
251	1	0	0	0	0	0	0	0	0	0	0	0	0	0	0	0	0	0			251	0	0	0	0	1	0	0	0	0	0	0	0	0	0	0	0	0	0
252	1	0	0	0	0	0	0	0	0	0	0	0	0	0	0	0	0	0			252	0	0	0	0	1	0	0	0	0	0	0	0	0	0	0	0	0	0
253	1	0	0	0	0	0	0	0	0	0	0	0	0	0	0	0	0	0			253	0	0	0	0	1	0	0	0	0	0	0	0	0	0	0	0	0	0
254	1	0	0	0	0	0	0	0	0	0	0	0	0	0	0	0	0	0			254	0	0	0	0	1	0	0	0	0	0	0	0	0	0	0	0	0	0
255	1	0	0	0	0	0	0	0	0	0	0	0	0	0	0	0	0	0			255	0	0	0	0	0	0	0	0	0	0	0	0	0	0	0	0	0	1
256	1	0	0	0	0	0	0	0	0	0	0	0	0	0	0	0	0	0			256	0	0	0	0	0	0	0	0	0	1	0	0	0	0	0	0	0	0
257	1	0	0	0	0	0	0	0	0	0	0	0	0	0	0	0	0	0			257	0	0	0	0	0	0	0	0	0	1	0	0	0	0	0	0	0	0
258	1	0	0	0	0	0	0	0	0	0	0	0	0	0	0	0	0	0			258	0	0	0	0	0	0	0	0	1	0	0	0	0	0	0	0	0	0
259	1	0	0	0	0	0	0	0	0	0	0	0	0	0	0	0	0	0			259	0	0	0	0	0	0	0	0	1	0	0	0	0	0	0	0	0	0
260	1	0	0	0	0	0	0	0	0	0	0	0	0	0	0	0	0	0			260	0	0	0	0	0	0	0	0	1	0	0	0	0	0	0	0	0	0
261	1	0	0	0	0	0	0	0	0	0	0	0	0	0	0	0	0	0			261	0	0	0	0	0	0	0	0	1	0	0	0	0	0	0	0	0	0
262	0	0	0	0	0	0	0	0	0	0	0	0	0	1	0	0	0	0			262	0	0	0	0	0	0	0	0	1	0	0	0	0	0	0	0	0	0
263	0	0	0	0	0	0	0	0	0	0	0	0	0	1	0	0	0	0			263	0	0	0	0	0	0	0	0	0	1	0	0	0	0	0	0	0	0
264	0	0	0	0	0	0	0	0	0	0	0	0	0	1	0	0	0	0			264	0	0	0	0	0	0	0	0	0	1	0	0	0	0	0	0	0	0
265	0	0	0	0	0	0	0	0	1	0	0	0	0	0	0	0	0	0			265	0	0	0	0	0	0	0	0	0	1	0	0	0	0	0	0	0	0
266	0	0	0	0	0	0	0	0	1	0	0	0	0	0	0	0	0	0			266	0	0	0	0	0	0	0	0	0	1	0	0	0	0	0	0	0	0
267	0	0	0	0	0	0	0	0	1	0	0	0	0	0	0	0	0	0			267	0	0	0	0	0	0	0	0	0	1	0	0	0	0	0	0	0	0
268	0	0	0	0	0	0	0	0	1	0	0	0	0	0	0	0	0	0			268	0	0	0	0	0	0	0	0	0	0	0	0	0	0	0	0	0	1
269	0	0	0	0	0	0	0	0	1	0	0	0	0	0	0	0	0	0			269	0	0	0	0	0	0	0	0	0	1	0	0	0	0	0	0	0	0
270	0	0	0	0	0	0	0	0	1	0	0	0	0	0	0	0	0	0			270	0	0	0	0	0	0	0	0	0	1	0	0	0	0	0	0	0	0
271	0	1	0	0	0	0	0	0	0	0	0	0	0	0	0	0	0	0			271	0	0	0	0	0	0	0	0	0	1	0	0	0	0	0	0	0	0
272	1	0	0	0	0	0	0	0	0	0	0	0	0	0	0	0	0	0			272	0	0	0	0	0	0	0	0	0	1	0	0	0	0	0	0	0	0
273	1	0	0	0	0	0	0	0	0	0	0	0	0	0	0	0	0	0			273	0	0	0	0	0	0	0	0	0	1	0	0	0	0	0	0	0	0
274	1	0	0	0	0	0	0	0	0	0	0	0	0	0	0	0	0	0			274	0	0	0	0	0	0	0	0	0	1	0	0	0	0	0	0	0	0
275	1	0	0	0	0	0	0	0	0	0	0	0	0	0	0	0	0	0			275	0	0	0	0	0	0	0	0	0	1	0	0	0	0	0	0	0	0
276	1	0	0	0	0	0	0	0	0	0	0	0	0	0	0	0	0	0			276	0	0	0	0	0	0	0	0	0	1	0	0	0	0	0	0	0	0
277	1	0	0	0	0	0	0	0	0	0	0	0	0	0	0	0	0	0			277	0	0	0	0	0	0	0	0	0	1	0	0	0	0	0	0	0	0
278	1	0	0	0	0	0	0	0	0	0	0	0	0	0	0	0	0	0			278	0	0	0	0	0	0	0	0	1	0	0	0	0	0	0	0	0	0
279	0	0	0	0	0	0	0	0	1	0	0	0	0	0	0	0	0	0			279	0	0	0	0	0	0	0	0	0	0	0	0	0	0	0	0	0	1
280	0	0	0	0	0	0	0	0	1	0	0	0	0	0	0	0	0	0			280	0	0	0	0	0	0	0	0	0	0	0	0	0	0	0	0	0	0
281	0	0	0	0	0	0	0	0	1	0	0	0	0	0	0	0	0	0			281	0	0	0	0	0	0	0	0	0	0	0	0	0	0	0	0	0	1
282	0	1	0	0	0	0	0	0	0	0	0	0	0	0	0	0	0	0			282	0	0	0	0	0	0	0	0	0	0	0	0	0	0	0	0	0	1
283	0	1	0	0	0	0	0	0	0	0	0	0	0	0	0	0	0	0			283	0	0	0	0	0	0	0	0	0	1	0	0	0	0	0	0	0	0
284	1	0	0	0	0	0	0	0	0	0	0	0	0	0	0	0	0	0			284	0	0	0	0	0	0	0	0	1	0	0	0	0	0	0	0	0	0
285	1	0	0	0	0	0	0	0	0	0	0	0	0	0	0	0	0	0			285	0	0	0	0	0	0	0	0	1	0	0	0	0	0	0	0	0	0
286	1	0	0	0	0	0	0	0	0	0	0	0	0	0	0	0	0	0			286	0	0	0	0	0	0	0	0	1	0	0	0	0	0	0	0	0	0
287	1	0	0	0	0	0	0	0	0	0	0	0	0	0	0	0	0	0			287	0	0	0	0	0	0	0	0	1	0	0	0	0	0	0	0	0	0
288	1	0	0	0	0	0	0	0	0	0	0	0	0	0	0	0	0	0			288	0	0	0	0	0	0	0	0	1	0	0	0	0	0	0	0	0	0
289	1	0	0	0	0	0	0	0	0	0	0	0	0	0	0	0	0	0			289	0	0	0	0	0	0	0	0	0	1	0	0	0	0	0	0	0	0
290	1	0	0	0	0	0	0	0	0	0	0	0	0	0	0	0	0	0			290	0	0	0	0	0	0	0	0	0	1	0	0	0	0	0	0	0	0
291	1	0	0	0	0	0	0	0	0	0	0	0	0	0	0	0	0	0			291	0	0	0	0	0	0	0	0	0	1	0	0	0	0	0	0	0	0
292	0	0	0	0	0	0	0	0	1	0	0	0	0	0	0	0	0	0			292	0	0	0	0	0	0	0	0	0	1	0	0	0	0	0	0	0	0
293	0	0	0	0	0	0	0	0	1	0	0	0	0	0	0	0	0	0			293	0	0	0	0	0	0	0	0	0	1	0	0	0	0	0	0	0	0
294	0	0	0	0	0	0	0	0	1	0	0	0	0	0	0	0	0	0			294	0	0	0	0	0	0	0	0	0	1	0	0	0	0	0	0	0	0
295	0	0	0	0	0	0	0	0	1	0	0	0	0	0	0	0	0	0			295	0	0	0	0	0	0	0	0	0	1	0	0	0	0	0	0	0	0
296	0	0	0	0	0	0	0	0	0	0	0	0	0	1	0	0	0	0			296	0	0	0	0	0	0	0	0	0	1	0	0	0	0	0	0	0	0
297	0	0	0	0	0	0	0	0	0	0	0	0	0	1	0	0	0	0			297	0	0	0	0	0	0	0	0	0	0	0	0	0	0	0	0	0	1
298	0	0	0	0	0	0	0	0	0	0	0	0	0	1	0	0	0	0			298	0	0	0	0	0	0	0	0	0	0	0	0	0	0	0	0	0	1
299	0	0	0	0	0	0	0	0	0	0	0	0	0	1	0	0	0	0			299	0	0	0	0	0	0	0	0	0	0	0	0	0	0	0	0	0	1
300	0	0	0	0	0	0	0	0	0	0	0	0	0	1	0	0	0	0			300	0	0	0	0	0	0	0	0	0	0	0	0	0	0	0	1	0	0
301	0	0	0	0	0	0	0	0	0	0	0	0	0	1	0	0	0	0			301	0	0	0	0	0	0	0	0	0	0	0	0	0	0	0	1	0	0
302	0	0	0	0	0	0	0	0	0	0	0	0	0	1	0	0	0	0			302	0	0	0	0	0	0	0	0	0	0	0	0	0	0	0	1	0	0
303	0	0	0	0	0	0	0	0	0	0	0	0	0	1	0	0	0	0			303	0	0	0	0	0	0	0	0	0	0	0	0	0	0	0	1	0	0
304	0	0	0	0	0	0	0	0	0	0	0	0	0	1	0	0	0	0			304	0	0	0	0	0	0	0	0	1	0	0	0	0	0	0	0	0	0
305	0	0	0	0	0	0	0	0	0	0	0	0	0	1	0	0	0	0			305	0	0	0	0	0	0	0	0	1	0	0	0	0	0	0	0	0	0
306	0	0	0	0	0	0	0	0	0	0	0	0	0	1	0	0	0	0			306	0	0	0	0	0	0	0	0	0	1	0	0	0	0	0	0	0	0
307	0	0	0	0	0	0	0	0	0	0	0	0	0	1	0	0	0	0			307	0	0	0	0	0	0	0	0	0	1	0	0	0	0	0	0	0	0
308	0	0	0	0	0	0	0	0	0	0	0	0	0	1	0	0	0	0			308	0	0	0	0	0	0	0	0	0	1	0	0	0	0	0	0	0	0
309	0	0	0	0	0	0	0	0	0	0	0	0	0	1	0	0	0	0			309	0	0	0	0	0	0	0	0	0	1	0	0	0	0	0	0	0	0
310	0	0	0	0	0	0	0	0	0	0	0	0	0	1	0	0	0	0			310	0	0	0	0	0	0	0	0	0	1	0	0	0	0	0	0	0	0
311	0	0	0	0	0	0	0	0	0	0	0	0	0	1	0	0	0	0			311	0	0	0	0	0	0	0	0	0	1	0	0	0	0	0	0	0	0
312	0	0	0	0	0	0	0	0	0	0	0	0	0	1	0	0	0	0			312	0	0	0	0	0	0	0	0	0	1	0	0	0	0	0	0	0	0
313	0	0	0	0	0	0	0	0	0	0	0	0	0	1	0	0	0	0			313	0	0	0	0	0	0	0	0	0	1	0	0	0	0	0	0	0	0
314	0	0	0	0	0	0	0	0	0	0	0	0	0	1	0	0	0	0			314	0	0	0	0	0	0	0	0	0	1	0	0	0	0	0	0	0	0
315	0	0	0	0	0	0	0	0	0	0	0	0	0	1	0	0	0	0			315	0	0	0	0	0	0	0	0	0	1	0	0	0	0	0	0	0	0
316	0	0	0	0	0	0	0	0	0	0	0	0	0	1	0	0	0	0			316	0	0	0	0	0	0	0	0	0	1	0	0	0	0	0	0	0	0
317	0	0	0	0	0	0	0	0	0	0	0	0	0	1	0	0	0	0			317	0	0	0	0	0	0	0	0	0	1	0	0	0	0	0	0	0	0
318	0	0	0	0	0	0	0	0	0	0	0	0	0	1	0	0	0	0			318	0	0	0	0	0	0	0	0	0	1	0	0	0	0	0	0	0	0
319	0	0	0	0	0	0	0	0	0	0	0	0	0	1	0	0	0	0			319	0	0	0	0	0	0	0	0	0	1	0	0	0	0	0	0	0	0
320	0	0	0	0	0	0	0	0	0	0	0	0	0	1	0	0	0	0			320	0	0	0	0	0	0	0	0	0	1	0	0	0	0	0	0	0	0
321	0	0	0	0	0	0	0	0	0	0	0	0	0	1	0	0	0	0			321	0	0	0	0	0	0	0	0	0	1	0	0	0	0	0	0	0	0
322	0	0	0	0	0	0	0	0	0	0	0	0	0	1	0	0	0	0			322	0	0	0	0	0	0	0	0	0	1	0	0	0	0	0	0	0	0
323	0	0	0	0	0	0	0	0	0	0	0	0	0	1	0	0	0	0			323	0	0	0	0	0	0	0	0	0	1	0	0	0	0	0	0	0	0
324	0	0	0	0	0	0	0	0	0	0	0	0	0	1	0	0	0	0			324	0	0	0	0	0	0	0	0	0	1	0	0	0	0	0	0	0	0
325	0	0	0	0	0	0	0	0	0	0	0	0	0	1	0	0	0	0			325	0	0	0	0	0	0	0	0	0	1	0	0	0	0	0	0	0	0
326	0	0	0	0	0	0	0	0	0	0	0	0	0	1	0	0	0	0			326	0	0	0	0	0	0	0	0	0	1	0	0	0	0	0	0	0	0
327	0	0	0	0	0	0	0	0	0	0	0	0	0	1	0	0	0	0			327	0	0	0	0	0	0	0	0	0	1	0	0	0	0	0	0	0	0
328	0	0	0	0	0	0	0	0	0	0	0	0	0	1	0	0	0	0			328	0	0	0	0	0	0	0	0	0	0	0	0	0	0	0	1	0	0
329	0	0	0	0	0	0	0	0	0	0	0	0	0	1	0	0	0	0			329	0	0	0	0	0	0	0	0	0	0	0	0	0	0	0	1	0	0
330	0	0	0	0	0	0	0	0	0	0	0	0	0	1	0	0	0	0			330	0	0	0	0	0	0	0	0	0	0	0	0	0	0	0	1	0	0
331	0	0	0	0	0	0	0	0	0	0	0	0	0	1	0	0	0	0			331	0	0	0	0	0	0	0	0	0	0	0	0	0	0	0	1	0	0
332	0	0	0	0	0	0	0	0	0	0	0	0	0	1	0	0	0	0			332	0	0	0	0	0	0	0	0	0	0	0	0	0	0	0	0	0	1
333	0	0	0	0	0	0	0	0	0	0	0	0	0	1	0	0	0	0			333	0	0	0	0	0	0	0	0	0	0	0	0	0	0	0	0	0	1
334	0	0	0	0	0	0	0	0	0	0	0	0	0	1	0	0	0	0			334	0	0	0	0	0	0	0	0	0	0	0	0	0	0	0	0	0	1
335	0	0	0	0	0	0	0	0	0	0	0	0	0	1	0	0	0	0			335	0	0	0	0	0	0	0	0	0	0	0	0	0	0	0	0	0	1
336	0	0	0	0	0	0	0	0	0	0	0	0	0	1	0	0	0	0			336	0	0	0	0	0	0	0	0	0	0	0	0	0	0	0	0	0	1
337	0	0	0	0	0	0	0	0	0	0	0	0	0	1	0	0	0	0			337	0	0	0	0	0	0	0	0	0	0	0	0	0	0	0	0	0	1
338	0	0	0	0	0	0	0	0	0	0	0	0	0	1	0	0	0	0			338	0	0	0	0	0	0	0	0	0	0	0	0	0	0	0	0	0	1
339	0	0	0	0	0	0	0	0	0	0	0	0	0	1	0	0	0	0			339	0	0	0	0	0	0	0	0	0	0	0	0	0	0	0	0	0	1
340	0	0	0	0	0	0	0	0	0	0	0	0	0	1	0	0	0	0			340	0	0	0	0	0	0	0	0	0	0	0	0	0	0	0	0	0	1
341	0	0	0	0	0	0	0	0	0	0	0	0	0	1	0	0	0	0			341	0	0	0	0	0	0	0	0	0	0	0	0	0	0	0	0	0	1
342	0	0	0	0	0	0	0	0	0	0	0	0	0	1	0	0	0	0			342	0	0	0	0	0	0	0	0	0	0	0	0	0	0	0	0	0	1
343	0	0	0	0	0	0	0	0	0	0	0	0	0	1	0	0	0	0			343	0	0	0	0	0	0	0	0	0	0	0	0	0	0	0	0	0	1
344	0	0	0	0	0	0	0	0	0	0	0	0	0	1	0	0	0	0			344	0	0	0	0	0	0	0	0	0	0	0	0	0	0	0	0	0	1
345	0	0	0	0	0	0	0	0	0	0	0	0	0	1	0	0	0	0			345	0	0	0	0	0	0	0	0	0	0	0	0	0	0	0	0	0	1
346	0	0	0	0	0	0	0	0	0	0	0	0	0	1	0	0	0	0			346	0	0	0	0	0	0	0	0	0	0	0	0	0	0	0	0	0	1
347	0	0	0	0	0	0	0	0	0	0	0	0	0	1	0	0	0	0			347	0	0	0	0	0	0	0	0	0	0	0	0	0	0	0	0	0	1
348	0	0	0	0	0	0	0	0	0	0	0	0	0	1	0	0	0	0			348	0	0	0	0	0	0	0	0	0	0	0	0	0	0	0	0	0	1
349	0	0	0	0	0	0	0	0	1	0	0	0	0	0	0	0	0	0			349	0	0	0	0	0	0	0	0	0	0	0	0	0	0	0	0	0	1
350	0	0	0	0	0	0	0	0	1	0	0	0	0	0	0	0	0	0			350	0	0	0	0	0	0	0	0	0	0	0	0	0	0	0	0	0	1
351	0	0	0	0	0	0	0	0	1	0	0	0	0	0	0	0	0	0			351	0	0	0	0	0	0	0	0	0	0	0	0	0	0	0	0	0	1
352	0	0	0	0	0	0	0	0	1	0	0	0	0	0	0	0	0	0			352	0	0	0	0	0	0	0	0	0	0	0	0	0	0	0	0	0	1
353	0	0	0	0	0	0	0	0	1	0	0	0	0	0	0	0	0	0			353	0	0	0	0	0	0	0	0	0	1	0	0	0	0	0	0	0	0
354	0	0	0	0	0	0	0	0	1	0	0	0	0	0	0	0	0	0			354	0	0	0	0	0	0	0	0	0	1	0	0	0	0	0	0	0	0
355	0	0	0	0	0	0	0	0	1	0	0	0	0	0	0	0	0	0			355	0	0	0	0	0	0	0	0	0	1	0	0	0	0	0	0	0	0
356	0	0	0	0	0	0	0	0	1	0	0	0	0	0	0	0	0	0			356	0	0	0	0	0	0	0	0	0	1	0	0	0	0	0	0	0	0
357	0	0	0	0	0	0	0	0	1	0	0	0	0	0	0	0	0	0
358	0	0	0	0	0	0	0	0	1	0	0	0	0	0	0	0	0	0
359	0	0	0	0	0	0	0	0	1	0	0	0	0	0	0	0	0	0
360	0	0	0	0	0	0	0	0	1	0	0	0	0	0	0	0	0	0
361	0	0	0	0	0	0	0	0	1	0	0	0	0	0	0	0	0	0
362	0	0	0	0	0	0	0	0	1	0	0	0	0	0	0	0	0	0
363	0	0	0	0	0	0	0	0	1	0	0	0	0	0	0	0	0	0
364	0	0	0	0	0	0	0	0	1	0	0	0	0	0	0	0	0	0
365	0	0	0	0	0	0	0	0	1	0	0	0	0	0	0	0	0	0
366	0	0	0	0	0	0	0	0	1	0	0	0	0	0	0	0	0	0
367	0	0	0	0	0	0	0	0	1	0	0	0	0	0	0	0	0	0
368	0	0	0	0	0	0	0	0	1	0	0	0	0	0	0	0	0	0
369	0	0	0	0	0	0	0	0	1	0	0	0	0	0	0	0	0	0
370	0	0	0	0	0	0	0	0	1	0	0	0	0	0	0	0	0	0
371	0	0	0	0	0	0	0	0	1	0	0	0	0	0	0	0	0	0
372	0	0	0	0	0	0	0	0	1	0	0	0	0	0	0	0	0	0
373	0	0	0	0	0	0	0	0	1	0	0	0	0	0	0	0	0	0
374	0	0	0	0	0	0	0	0	1	0	0	0	0	0	0	0	0	0
375	0	0	0	0	0	0	0	0	1	0	0	0	0	0	0	0	0	0
376	0	0	0	0	0	0	0	0	1	0	0	0	0	0	0	0	0	0
377	0	0	0	0	0	0	0	0	1	0	0	0	0	0	0	0	0	0
378	0	0	0	0	0	0	0	0	1	0	0	0	0	0	0	0	0	0
379	0	0	0	0	0	0	0	0	1	0	0	0	0	0	0	0	0	0
380	0	0	0	0	0	0	0	0	1	0	0	0	0	0	0	0	0	0
381	0	0	0	0	0	0	0	0	1	0	0	0	0	0	0	0	0	0
382	0	0	0	0	0	0	0	0	1	0	0	0	0	0	0	0	0	0
383	0	0	0	0	0	0	0	0	1	0	0	0	0	0	0	0	0	0
384	0	0	0	0	0	0	0	0	1	0	0	0	0	0	0	0	0	0
385	0	0	0	0	0	0	0	0	1	0	0	0	0	0	0	0	0	0
386	0	0	0	0	0	0	0	0	1	0	0	0	0	0	0	0	0	0
387	0	0	0	0	0	0	0	0	1	0	0	0	0	0	0	0	0	0
388	0	0	0	0	0	0	0	0	1	0	0	0	0	0	0	0	0	0
389	0	0	0	0	0	0	0	0	1	0	0	0	0	0	0	0	0	0
390	0	0	0	0	0	0	0	0	1	0	0	0	0	0	0	0	0	0
391	0	0	0	0	0	0	0	0	0	0	0	0	0	1	0	0	0	0
392	0	0	0	0	0	0	0	0	0	0	0	0	0	1	0	0	0	0
393	0	0	0	0	0	0	0	0	0	0	0	0	0	1	0	0	0	0
394	0	0	0	0	0	0	0	0	0	0	0	0	0	1	0	0	0	0
395	0	0	0	0	0	0	0	0	0	0	0	0	0	1	0	0	0	0
396	0	0	0	0	0	0	0	0	0	0	0	0	0	1	0	0	0	0
397	0	0	0	0	0	0	0	0	0	0	0	0	0	1	0	0	0	0
398	0	0	0	0	0	0	0	0	0	0	0	0	0	1	0	0	0	0
399	0	0	0	0	0	0	0	0	0	0	0	0	0	1	0	0	0	0
400	0	0	0	0	0	0	0	0	1	0	0	0	0	0	0	0	0	0
401	0	0	0	0	0	0	0	0	1	0	0	0	0	0	0	0	0	0
402	0	0	0	0	0	0	0	0	1	0	0	0	0	0	0	0	0	0
403	0	0	0	0	0	0	0	0	1	0	0	0	0	0	0	0	0	0
404	0	0	0	0	0	0	0	0	1	0	0	0	0	0	0	0	0	0
405	0	0	0	0	0	0	0	0	1	0	0	0	0	0	0	0	0	0
406	0	0	0	0	0	0	0	0	1	0	0	0	0	0	0	0	0	0
407	0	0	0	0	0	0	0	0	0	0	0	0	0	1	0	0	0	0
408	0	0	0	0	0	0	0	0	0	0	0	0	0	1	0	0	0	0
409	0	0	0	0	0	0	0	0	0	0	0	0	0	1	0	0	0	0
410	0	0	0	0	0	0	0	0	0	0	0	0	0	1	0	0	0	0
411	0	0	0	0	0	0	0	0	0	0	0	0	0	1	0	0	0	0
412	0	0	0	0	0	0	0	0	0	0	0	0	0	1	0	0	0	0
413	0	0	0	0	0	0	0	0	0	0	0	0	0	1	0	0	0	0
414	0	0	0	0	0	0	0	0	0	0	0	0	0	1	0	0	0	0
415	0	0	0	0	0	0	0	0	0	0	0	0	0	1	0	0	0	0
416	0	0	0	0	0	0	0	0	0	0	0	0	0	1	0	0	0	0
417	0	0	0	0	0	0	0	0	0	0	0	0	0	1	0	0	0	0
418	0	0	0	0	0	0	0	0	0	0	0	0	0	1	0	0	0	0
419	0	0	0	0	0	0	0	0	0	0	0	0	0	1	0	0	0	0
420	0	0	0	0	0	0	0	0	0	0	0	0	0	1	0	0	0	0
421	0	0	0	0	0	0	0	0	0	0	0	0	0	1	0	0	0	0
422	0	0	0	0	0	0	0	0	0	0	0	0	0	1	0	0	0	0
423	0	0	0	0	0	0	0	0	0	0	0	0	0	1	0	0	0	0
424	0	0	0	0	0	0	0	0	0	0	0	0	0	1	0	0	0	0
425	0	0	0	0	0	0	0	0	0	0	0	0	0	1	0	0	0	0
426	0	0	0	0	0	0	0	0	0	0	0	0	0	1	0	0	0	0
427	0	0	0	0	0	0	0	0	0	0	0	0	0	1	0	0	0	0
428	0	0	0	0	0	0	0	0	0	0	0	0	0	1	0	0	0	0
429	0	0	0	0	0	0	0	0	0	0	0	0	0	1	0	0	0	0
430	0	0	0	0	0	0	0	0	0	0	0	0	0	1	0	0	0	0
431	0	0	0	0	0	0	0	0	0	0	0	0	0	1	0	0	0	0
432	0	0	0	0	0	0	0	0	0	0	0	0	0	1	0	0	0	0
433	0	0	0	0	0	0	0	0	0	0	0	0	0	1	0	0	0	0
434	0	0	0	0	0	0	0	0	0	0	0	0	0	1	0	0	0	0
435	0	0	0	0	0	0	0	0	0	0	0	0	0	1	0	0	0	0
436	0	0	0	0	0	0	0	0	0	0	0	0	0	1	0	0	0	0
437	0	0	0	0	0	0	0	0	0	0	0	0	0	1	0	0	0	0
438	0	0	0	0	0	0	0	0	0	0	0	0	0	1	0	0	0	0
439	0	0	0	0	0	0	0	0	0	0	0	0	0	1	0	0	0	0
440	0	0	0	0	0	0	0	0	0	0	0	0	0	1	0	0	0	0
441	0	0	0	0	0	0	0	0	0	0	0	0	0	1	0	0	0	0
442	0	0	0	0	0	0	0	0	0	0	0	0	0	1	0	0	0	0
443	0	0	0	0	0	0	0	0	0	0	0	0	0	1	0	0	0	0
444	0	0	0	0	0	0	0	0	0	0	0	0	0	1	0	0	0	0
445	0	0	0	0	0	0	0	0	0	0	0	0	0	1	0	0	0	0
446	0	0	0	0	0	0	0	0	0	0	0	0	0	1	0	0	0	0

## Sheet: Figure 6B
Figure 6B
	Control anaphase I		Sas4 cKO anaphase I				Control anaphase II		Sas4 cKO anaphase II
cell #	lagging	normal	lagging	normal		cell #	lagging	normal	lagging	normal
1	1	0	1	0		1	1	0	1	0
2	1	0	1	0		2	1	0	1	0
3	1	0	1	0		3	1	0	1	0
4	1	0	1	0		4	1	0	1	0
5	1	0	1	0		5	1	0	1	0
6	1	0	1	0		6	1	0	1	0
7	1	0	1	0		7	1	0	1	0
8	1	0	1	0		8	1	0	1	0
9	1	0	1	0		9	1	0	1	0
10	1	0	1	0		10	1	0	0	1
11	0	1	0	1		11	1	0	0	1
12	0	1	0	1		12	0	1	0	1
13	0	1	0	1		13	0	1	0	1
14	0	1	0	1		14	0	1	0	1
15	0	1	0	1		15	0	1	0	1
16	0	1	0	1		16	0	1	0	1
17	0	1	0	1		17	0	1	0	1
18	0	1	0	1		18	0	1	0	1
19	0	1	0	1		19	0	1	0	1
20	0	1	0	1		20	0	1	0	1
21	0	1	0	1		21	0	1	0	1
22	0	1	0	1		22	0	1	0	1
23	0	1	0	1		23	0	1	0	1
24	0	1	0	1		24	0	1	0	1
25	0	1	0	1		25	0	1	0	1
26	0	1	0	1		26	0	1	0	1
27	0	1	0	1		27	0	1	0	1
28	0	1	0	1		28	0	1	0	1
29	0	1	0	1		29	0	1	0	1
30	0	1	0	1		30	0	1	0	1
31	0	1	0	1		31	0	1	0	1
32	0	1	0	1		32	0	1	0	1
33	0	1	0	1		33	0	1	0	1
34	0	1	0	1		34	0	1	0	1
35	0	1	0	1		35	0	1	0	1
36	0	1	0	1		36	0	1	0	1
37	0	1	0	1		37	0	1	0	1
38	0	1	0	1		38	0	1	0	1
39	0	1	0	1		39	0	1	0	1
40	0	1	0	1		40	0	1	0	1
41	0	1	0	1		41	0	1	0	1
42	0	1	0	1		42	0	1	0	1
43	0	1	0	1		43	0	1	0	1
44	0	1	0	1		44	0	1	0	1
45	0	1	0	1		45	0	1	0	1
46	0	1	0	1		46	0	1	0	1
47	0	1	0	1		47	0	1	0	1
48	0	1	0	1		48	0	1	0	1
49	0	1	0	1		49	0	1	0	1
50	0	1	0	1		50	0	1	0	1
51	0	1	0	1		51	0	1	0	1
52	0	1	0	1		52	0	1	0	1
53	0	1	0	1		53	0	1	0	1
54	0	1	0	1		54	0	1	0	1
55	0	1	0	1		55	0	1	0	1
56	0	1	0	1		56	0	1	0	1
57	0	1	0	1		57	0	1	0	1
58	0	1	0	1		58	0	1	0	1
59	0	1	0	1		59	0	1	0	1
60	0	1	0	1		60	0	1	0	1
61	0	1	0	1		61	0	1	0	1
62	0	1	0	1		62	0	1	0	1
63	0	1	0	1		63	0	1	0	1
64	0	1	0	1		64	0	1	0	1
65	0	1	0	1		65	0	1	0	1
66	0	1	0	1		66	0	1	0	1
67	0	1	0	1		67	0	1	0	1
68	0	1	0	1		68	0	1	0	1
69	0	1	0	1		69	0	1	0	1
70	0	1	0	1		70	0	1	0	1
71	0	1	0	1		71	0	1	0	1
72	0	1	0	1		72	0	1	0	1
73	0	1	0	1		73	0	1	0	1
74	0	1	0	1		74	0	1	0	1
75	0	1	0	1		75	0	1	0	1
76	0	1	0	1		76	0	1	0	1
77	0	1	0	1		77	0	1	0	1
78	0	1	0	1		78	0	1	0	1
79	0	1	0	1		79	0	1	0	1
80	0	1	0	1		80	0	1	0	1
81	0	1	0	1		81	0	1	0	1
82	0	1	0	1		82	0	1	0	1
83	0	1	0	1		83	0	1	0	1
84	0	1	0	1		84	0	1	0	1
85	0	1	0	1		85	0	1	0	1
86	0	1	0	1		86	0	1	0	1
87	0	1	0	1		87	0	1	0	1
88	0	1	0	1		88	0	1	0	1
89	0	1	0	1		89	0	1	0	1
90	0	1	0	1		90	0	1	0	1
91	0	1	0	1		91	0	1	0	1
92	0	1	0	1		92	0	1	0	1
93	0	1	0	1		93	0	1	0	1
94	0	1	0	1		94	0	1	0	1
95	0	1	0	1		95	0	1	0	1
96	0	1	0	1		96	0	1	0	1
97	0	1	0	1		97	0	1	0	1
98	0	1	0	1		98	0	1	0	1
99	0	1	0	1		99	0	1	0	1
100	0	1	0	1		100	0	1	0	1
101	0	1	0	1		101	0	1	0	1
102	0	1	0	1		102	0	1
103	0	1				103	0	1
104	0	1				104	0	1
						105	0	1
						106	0	1
						107	0	1
						108	0	1

## Sheet: Figure 6D
Figure 6D
Control round spermatids					Sas4 cKO round spermatids
cell #	2 centrioles	1 centriole	0 centrioles		cell #	2 centrioles	1 centriole	0 centrioles
1	1	0	0		1	1	0	0
2	1	0	0		2	0	1	0
3	1	0	0		3	0	1	0
4	1	0	0		4	0	1	0
5	1	0	0		5	0	1	0
6	1	0	0		6	0	1	0
7	1	0	0		7	0	1	0
8	1	0	0		8	0	1	0
9	1	0	0		9	0	1	0
10	1	0	0		10	0	1	0
11	1	0	0		11	0	1	0
12	1	0	0		12	0	1	0
13	1	0	0		13	0	1	0
14	1	0	0		14	0	1	0
15	1	0	0		15	0	1	0
16	1	0	0		16	0	1	0
17	1	0	0		17	0	1	0
18	1	0	0		18	0	1	0
19	1	0	0		19	0	1	0
20	1	0	0		20	0	1	0
21	1	0	0		21	0	1	0
22	1	0	0		22	0	1	0
23	1	0	0		23	0	1	0
24	1	0	0		24	0	1	0
25	1	0	0		25	0	1	0
26	1	0	0		26	0	1	0
27	1	0	0		27	0	1	0
28	1	0	0		28	0	1	0
29	1	0	0		29	0	1	0
30	1	0	0		30	0	1	0
31	1	0	0		31	0	1	0
32	1	0	0		32	0	1	0
33	1	0	0		33	0	1	0
34	1	0	0		34	0	1	0
35	1	0	0		35	0	1	0
36	1	0	0		36	0	1	0
37	1	0	0		37	0	1	0
38	1	0	0		38	0	1	0
39	1	0	0		39	0	1	0
40	1	0	0		40	0	1	0
41	1	0	0		41	0	1	0
42	1	0	0		42	0	1	0
43	1	0	0		43	0	1	0
44	1	0	0		44	0	1	0
45	1	0	0		45	0	1	0
46	1	0	0		46	0	1	0
47	1	0	0		47	0	1	0
48	1	0	0		48	0	1	0
49	1	0	0		49	0	1	0
50	1	0	0		50	0	1	0
51	1	0	0		51	0	1	0
52	1	0	0		52	0	1	0
53	1	0	0		53	0	1	0
54	1	0	0		54	0	1	0
55	1	0	0		55	0	1	0
56	1	0	0		56	0	1	0
57	1	0	0		57	0	1	0
58	1	0	0		58	0	0	1
59	1	0	0		59	0	0	1
60	1	0	0		60	0	0	1
61	1	0	0		61	0	0	1
62	1	0	0		62	0	0	1
63	1	0	0		63	0	0	1
64	1	0	0		64	0	0	1
65	1	0	0		65	0	0	1
66	1	0	0		66	0	0	1
67	1	0	0		67	0	0	1
68	1	0	0		68	0	0	1
69	1	0	0		69	0	0	1
70	1	0	0		70	0	0	1
71	1	0	0		71	0	0	1
72	1	0	0		72	0	0	1
73	1	0	0		73	0	0	1
74	1	0	0		74	0	0	1
75	1	0	0		75	0	0	1
76	1	0	0		76	0	0	1
77	1	0	0		77	0	0	1
78	1	0	0		78	0	0	1
79	1	0	0		79	0	0	1
80	1	0	0		80	0	0	1
81	1	0	0		81	0	0	1
82	1	0	0		82	0	0	1
83	1	0	0		83	0	0	1
84	1	0	0		84	0	0	1
85	1	0	0		85	0	0	1
86	1	0	0		86	0	0	1
87	1	0	0		87	0	0	1
88	1	0	0		88	0	0	1
89	1	0	0		89	0	0	1
90	1	0	0		90	0	0	1
91	1	0	0		91	0	0	1
92	1	0	0		92	0	0	1
93	1	0	0		93	0	0	1
94	1	0	0		94	0	0	1
95	1	0	0		95	0	0	1
96	1	0	0		96	0	0	1
97	1	0	0		97	0	0	1
98	1	0	0		98	0	0	1
99	1	0	0		99	0	0	1
100	1	0	0		100	0	0	1
101	1	0	0		101	0	0	1
102	1	0	0		102	0	0	1
103	1	0	0		103	0	0	1
104	1	0	0		104	0	0	1
105	1	0	0		105	0	0	1
106	1	0	0		106	0	0	1
107	1	0	0		107	0	0	1
108	1	0	0		108	0	0	1
109	1	0	0		109	0	0	1
110	1	0	0		110	0	0	1
111	1	0	0		111	0	0	1
112	1	0	0		112	0	0	1
113	1	0	0		113	0	0	1
114	1	0	0		114	0	0	1
115	1	0	0		115	0	0	1
116	1	0	0		116	0	0	1
117	1	0	0		117	0	0	1
118	1	0	0		118	0	0	1
119	1	0	0		119	0	0	1
120	1	0	0		120	0	0	1
121	1	0	0		121	0	0	1
122	1	0	0		122	0	0	1
123	1	0	0		123	0	0	1
124	1	0	0		124	0	0	1
125	1	0	0		125	0	0	1
126	1	0	0		126	0	0	1
127	1	0	0		127	0	0	1
128	1	0	0		128	0	0	1
129	1	0	0		129	0	0	1
130	1	0	0		130	0	0	1
131	1	0	0		131	0	0	1
132	1	0	0		132	0	0	1
133	1	0	0		133	0	0	1
134	1	0	0		134	0	0	1
135	1	0	0		135	0	0	1
136	1	0	0		136	0	0	1
137	1	0	0		137	0	0	1
138	1	0	0		138	0	0	1
139	1	0	0		139	0	0	1
140	1	0	0		140	0	0	1
141	1	0	0		141	0	0	1
142	1	0	0		142	0	0	1
143	1	0	0		143	0	0	1
144	1	0	0		144	0	0	1
145	1	0	0		145	0	0	1
146	1	0	0		146	0	0	1
147	1	0	0		147	0	0	1
148	1	0	0		148	0	0	1
149	1	0	0		149	0	0	1
150	1	0	0		150	0	0	1
151	1	0	0		151	0	0	1
152	1	0	0		152	0	0	1
153	1	0	0		153	0	0	1
154	1	0	0		154	0	0	1
155	1	0	0		155	0	0	1
156	1	0	0		156	0	0	1
157	1	0	0		157	0	0	1
158	1	0	0		158	0	0	1
159	1	0	0		159	0	0	1
160	1	0	0		160	0	0	1
161	1	0	0		161	0	0	1
162	1	0	0		162	0	0	1
163	1	0	0		163	0	0	1
164	1	0	0		164	0	0	1
165	1	0	0		165	0	0	1
166	1	0	0		166	0	0	1
167	1	0	0		167	0	0	1
168	1	0	0		168	0	0	1
169	1	0	0		169	0	0	1
170	1	0	0		170	0	0	1
171	1	0	0		171	0	0	1
172	1	0	0		172	0	0	1
173	1	0	0		173	0	0	1
174	1	0	0		174	0	0	1
175	1	0	0		175	0	0	1
176	1	0	0		176	0	0	1
177	1	0	0		177	0	0	1
178	1	0	0		178	0	0	1
179	1	0	0		179	0	0	1
180	1	0	0		180	0	0	1
					181	0	0	1
					182	0	0	1
					183	0	0	1
					184	0	0	1
					185	0	0	1
					186	0	0	1
					187	0	0	1
					188	0	0	1
					189	0	0	1
					190	0	0	1
					191	0	0	1
					192	0	0	1
					193	0	0	1
					194	0	0	1
					195	0	0	1
					196	0	0	1
					197	0	0	1
					198	0	0	1
					199	0	0	1
					200	0	0	1
					201	0	0	1
					202	0	0	1
					203	0	0	1
					204	0	0	1
					205	0	0	1

[truncated: 5 more sheets: Figure 6E, Figure 7B, Figure 7D, Figure 7F, Figure 7G]
